# Supplementary material for: Defects in nephrogenesis result in an expansion of the Foxd1+ stromal progenitor population
Source: Development. 2026 Jan 7;153(1):dev204964. doi: 10.1242/dev.204964 (PMC12848570; doi:10.1242/dev.204964)
Supplement: Table S1. E15.5 mouse con_Marker genes.xlsx [file develop-153-204964-TableS1.xlsx]

## Sheet: CELL×GENE  Annotate
names	scores	logfoldchanges	pvals	pvals_adj	Group
Robo2	51.4145	4.67	0	0	0
Cped1	51.0411	4.19	0	0	0
Rbfox1	48.9888	5.16	0	0	0
Eya1	47.7349	5.13	0	0	0
Vcan	47.0016	3.74	0	0	0
Nell1	46.2822	5.45	0	0	0
Zbtb20	44.0404	2.25	0	0	0
CJ186046Rik	43.7675	5.15	0	0	0
Eya4	42.7493	3.19	0	0	0
Plxdc2	42.4291	2.99	0	0	0
2610307P16Rik	39.8561	2.93	0	0	0
Fat3	39.5217	3.37	0	0	0
Dst	39.0123	2.65	0	0	0
Cacnb4	38.7601	3.45	0	0	0
Cacna2d1	38.463	2.51	0	0	0
Gpc6	38.2475	2.19	0	0	0
Sobp	37.4524	3.76	5.4934e-307	1.0433e-303	0
Kif26b	37.3189	2.97	8.0953e-305	1.452e-301	0
Mdga2	37.301	3.84	1.5818e-304	2.6878e-301	0
Slc12a2	36.136	3.18	6.1733e-286	9.9652e-283	0
Sgcz	35.9644	4.9	3.0112e-283	4.6293e-280	0
Hmcn1	35.801	2.3	1.0661e-280	1.5644e-277	0
Foxp1	35.5357	1.97	1.3801e-276	1.9372e-273	0
Sncaip	34.4575	2.7	3.4725e-260	4.6712e-257	0
Nkain3	34.4151	2.72	1.4968e-259	1.9329e-256	0
Tmtc2	33.9591	2.39	8.9627e-253	1.1129e-249	0
Gfra1	33.5659	3.11	5.274e-247	6.3064e-244	0
Tafa2	32.723	3.51	7.3614e-235	8.4879e-232	0
Dock5	32.2831	3.76	1.2098e-228	1.3468e-225	0
Btbd11	31.6318	3.44	1.3486e-219	1.4513e-216	0
Pbx1	34.5513	2.53	1.3648e-261	4.4063e-257	1
Mecom	34.0783	4.06	1.5457e-254	2.4951e-250	1
Ntn1	33.87	5.26	1.8409e-251	1.9811e-247	1
Fbxl7	33.8036	3.36	1.7458e-250	1.4091e-246	1
Alcam	32.6752	3.38	3.5204e-234	2.2731e-230	1
Slc8a1	32.3522	3.44	1.2919e-229	6.9512e-226	1
Bnc2	32.0236	3.66	5.1165e-225	2.3598e-221	1
Meis1	31.4879	3.23	1.2701e-217	5.1256e-214	1
Cacna2d3	31.3154	4.49	2.878e-215	1.0324e-211	1
Mir100hg	30.7134	2.85	3.7683e-207	1.2166e-203	1
Tmtc1	29.9533	4.33	3.9857e-197	1.0723e-193	1
Adgrl2	28.9941	2.41	7.8022e-185	1.9377e-181	1
Gpc3	28.9298	2.21	5.0386e-184	1.1619e-180	1
Etl4	28.5512	2.3	2.7112e-179	5.8353e-176	1
Ptprd	27.8728	2.09	5.6981e-171	1.1401e-167	1
Meis2	27.871	2.48	6.0035e-171	1.1401e-167	1
Reln	27.5963	4.45	1.2339e-167	2.2131e-164	1
Piezo2	27.5369	3.2	6.3499e-167	1.079e-163	1
Cadm1	27.0181	2.86	9.0618e-161	1.4628e-157	1
Gria4	26.9016	3.15	2.1014e-159	3.2307e-156	1
Nfia	26.5153	2.58	6.4582e-155	9.4775e-152	1
Zfpm2	26.5092	2.93	7.6013e-155	1.067e-151	1
Slc2a13	26.1678	3.17	6.1898e-151	8.3266e-148	1
Adamtsl1	25.9579	3.09	1.4803e-148	1.9116e-145	1
Dock11	25.2914	3.31	3.976e-141	4.7542e-138	1
Aff3	25.092	2.24	6.0824e-139	7.0132e-136	1
Ldb2	24.4724	2.94	2.9083e-132	3.2378e-129	1
Aldh1a2	24.0572	2.45	7.0199e-128	7.5546e-125	1
Gpc6	23.477	1.81	7.0058e-122	7.2962e-119	1
Kirrel3	23.3942	3.42	4.8916e-121	4.9352e-118	1
Ebf1	44.4861	4.22	0	0	2
Zeb2	42.3222	3.79	0	0	2
Pde3a	41.9881	3.6	0	0	2
Dlc1	40.4986	3.51	0	0	2
Nfia	37.5372	2.85	2.2809e-308	1.4728e-304	2
Cald1	37.5156	2.78	5.131e-308	2.7609e-304	2
Sox5	35.8129	2.98	6.9466e-281	3.2039e-277	2
Lama2	35.5235	3.4	2.1291e-276	8.5922e-273	2
Zfpm2	35.1273	3.12	2.5858e-270	9.2757e-267	2
Ldb2	34.4577	3.17	3.453e-260	1.1148e-256	2
Tenm3	34.0207	2.19	1.0997e-253	3.2278e-250	2
Rbms3	33.6529	1.9	2.8251e-248	7.6007e-245	2
Col3a1	33.5775	2.72	3.5711e-247	8.8687e-244	2
Meis1	33.2822	2.69	6.9824e-243	1.6102e-239	2
Itga9	31.6264	2.43	1.6018e-219	3.4475e-216	2
Pid1	31.5932	3.18	4.5722e-219	9.2259e-216	2
Gpc3	30.9994	1.85	5.4893e-211	1.0425e-207	2
Col1a2	30.9521	2.59	2.3804e-210	4.2695e-207	2
Fign	30.6204	2.21	6.5514e-206	1.1132e-202	2
Gria4	29.9537	2.81	3.9373e-197	6.3558e-194	2
Peak1	29.5341	2.14	1.0504e-191	1.6148e-188	2
Cdh11	29.4528	2.06	1.1608e-190	1.7035e-187	2
Ptn	29.435	2.12	1.9582e-190	2.7487e-187	2
Adcy2	29.3552	2.69	2.0486e-189	2.7558e-186	2
Cfh	29.2785	2.48	1.9457e-188	2.5127e-185	2
Aff3	29.1663	2.06	5.1873e-187	6.4413e-184	2
B130024G19Rik	28.8769	2.12	2.3277e-183	2.7833e-180	2
Fhl2	28.73	2.96	1.6115e-181	1.8581e-178	2
Fbxl7	28.571	2.12	1.5427e-179	1.7174e-176	2
Frem1	28.54	2.4	3.739e-179	4.0238e-176	2
Cdh6	42.5051	5.04	0	0	3
Dmd	38.4238	4.49	0	0	3
Oxr1	38.3035	3.46	0	0	3
Erbb4	38.106	5.08	0	0	3
Epha7	33.849	3.24	3.7513e-251	2.4222e-247	3
Lama1	33.6023	3.81	1.5519e-247	8.3508e-244	3
Esrrg	33.4498	3.66	2.5885e-245	1.1938e-241	3
Hnf1b	33.2697	3.68	1.0591e-242	4.274e-239	3
Dpp4	33.231	3.68	3.8348e-242	1.3756e-238	3
Ccser1	32.963	3.46	2.7531e-238	8.8883e-235	3
Myo5b	32.8342	3.31	1.9154e-236	5.6218e-233	3
Lgr4	32.3706	2.69	7.1263e-230	1.9173e-226	3
Clec18a	32.2553	3.84	2.9644e-228	7.362e-225	3
Ptpn13	31.1708	2.63	2.6496e-213	6.1101e-210	3
Fhod3	30.9888	3.11	7.6293e-211	1.6421e-207	3
Fut9	30.8033	4.21	2.3691e-208	4.7805e-205	3
Grid1	30.4404	5.24	1.606e-203	3.05e-200	3
Adamts16	28.9702	3.35	1.5604e-184	2.5189e-181	3
Gpc4	28.0957	3.12	1.1043e-173	1.6206e-170	3
Dcdc2a	27.7613	3.18	1.2734e-169	1.7874e-166	3
Glis3	27.4125	2.49	1.9472e-165	2.6194e-162	3
Gpc5	27.0228	2.92	7.9697e-161	1.0292e-157	3
Stxbp5l	26.9418	4.96	7.1141e-160	8.5067e-157	3
Lrp2	26.8978	3.67	2.3291e-159	2.6856e-156	3
Hnf1aos1	26.8291	3.27	1.4788e-158	1.6463e-155	3
Ivns1abp	26.2963	2.19	2.1113e-152	2.2721e-149	3
Myo6	26.1114	2.13	2.7044e-150	2.8165e-147	3
Vps13b	25.7857	1.93	1.284e-146	1.2955e-143	3
Trps1	25.7446	2.04	3.7067e-146	3.6264e-143	3
Sema3c	25.3443	2.41	1.0379e-141	9.8553e-139	3
Eya1	38.678	4.37	0	0	4
Cped1	38.3269	3.44	0	0	4
Cacnb4	37.4878	3.6	1.4542e-307	1.565e-303	4
Mdga2	34.8993	3.76	7.6248e-267	6.1542e-263	4
Robo2	34.4335	3.41	7.9472e-260	5.1315e-256	4
Kcnq5	33.0829	3.61	5.2396e-240	2.8194e-236	4
Cacna2d1	32.7341	2.35	5.1169e-235	2.36e-231	4
Eya4	31.819	2.58	3.5382e-222	1.4279e-218	4
Rbfox1	31.5228	3.3	4.2332e-218	1.5185e-214	4
Top2a	31.5161	2.73	5.2323e-218	1.6892e-214	4
Plxdc2	31.1856	2.4	1.6678e-213	4.8951e-210	4
Zbtb20	30.7566	1.72	9.9839e-208	2.6861e-204	4
Nell1	30.5145	3.63	1.6744e-204	4.1582e-201	4
Bmper	30.4188	3.49	3.1029e-203	7.1556e-200	4
Slit2	30.301	2.55	1.1128e-201	2.395e-198	4
Abr	30.0938	2.43	5.8332e-199	1.177e-195	4
Sncaip	29.5057	2.52	2.4306e-191	4.616e-188	4
Vcan	29.3363	2.49	3.5691e-189	6.4015e-186	4
2610307P16Rik	28.978	2.33	1.2445e-184	2.1146e-181	4
Nkain3	28.944	2.47	3.3412e-184	5.3936e-181	4
Foxp1	28.094	1.74	1.1605e-173	1.7842e-170	4
Gpc6	27.8333	1.85	1.7141e-170	2.5155e-167	4
Kif15	27.2423	2.51	2.0493e-163	2.8765e-160	4
Pax2	26.8957	2.33	2.4629e-159	3.3131e-156	4
Hmga2	26.8582	1.98	6.768e-159	8.7403e-156	4
Gpc5	26.5164	2.5	6.2695e-155	7.785e-152	4
Cdh2	26.0655	2.32	8.9688e-150	1.0724e-146	4
Cdh4	25.9434	2.52	2.1558e-148	2.4858e-145	4
Pdgfc	25.575	2.46	2.8916e-144	3.2192e-141	4
Ltbp1	25.3848	2.05	3.7158e-142	3.9989e-139	4
Dlc1	38.1763	3.84	0	0	5
Lrriq1	38.0381	5	0	0	5
Zeb2	37.2032	3.85	6.0624e-303	6.5241e-299	5
Prickle1	36.3419	3.34	3.5264e-289	2.8463e-285	5
Zfp536	35.1798	5.18	4.0779e-271	2.6331e-267	5
Plcb1	35.0616	3.64	2.5984e-269	1.3982e-265	5
Cfh	34.1781	3.36	5.1177e-256	2.3604e-252	5
Col3a1	31.6297	2.84	1.4432e-219	5.8244e-216	5
Frem1	31.3535	2.94	8.719e-216	3.1277e-212	5
Ldb2	31.3233	3.3	2.251e-215	7.2673e-212	5
Tenm3	31.1558	2.28	4.2309e-213	1.2418e-209	5
Atrnl1	31.0345	2.19	1.8486e-211	4.9736e-208	5
Tshz3	30.138	3.43	1.5424e-199	3.8304e-196	5
Kcnb2	30.0965	3.79	5.3776e-199	1.2401e-195	5
Cyp7b1	29.7161	2.83	4.7504e-194	1.0224e-190	5
B130024G19Rik	29.324	2.46	5.1355e-189	1.0362e-185	5
Synpo2	29.2635	3.91	3.0228e-188	5.7407e-185	5
Col1a2	29.1731	2.72	4.2592e-187	7.6393e-184	5
Epha3	28.9127	3.89	8.2659e-184	1.4046e-180	5
Palld	28.773	3.16	4.6728e-182	7.5431e-179	5
Gria4	28.3226	3	1.8207e-176	2.7991e-173	5
Kcnt2	27.7993	2.9	4.4241e-170	6.4924e-167	5
Meg3	27.6144	2.91	7.4717e-168	1.0488e-164	5
Gulp1	27.5842	2.38	1.7202e-167	2.314e-164	5
Lama2	27.5613	2.85	3.244e-167	4.1893e-164	5
Col23a1	27.0778	3.55	1.7999e-161	2.235e-158	5
Pbx1	26.9057	1.73	1.8848e-159	2.2537e-156	5
Akap12	26.8825	2.56	3.5186e-159	4.057e-156	5
Ncam1	26.8689	1.91	5.0792e-159	5.6545e-156	5
Negr1	26.7286	2.84	2.1929e-157	2.3599e-154	5
Emcn	39.0543	6.32	0	0	6
Egfl7	38.9763	6.94	0	0	6
Elmo1	38.6393	6.41	0	0	6
Ptprm	38.4483	4.14	0	0	6
Prex2	37.1155	6	1.5774e-301	1.0185e-297	6
Flt1	37.0554	8.23	1.4709e-300	7.9148e-297	6
Tek	36.0528	7.62	1.2466e-284	5.7495e-281	6
Rapgef5	35.8835	5.26	5.5157e-282	2.2259e-278	6
Ptprb	35.7411	8.85	9.0932e-280	3.2619e-276	6
Pecam1	35.6353	7.02	3.9797e-278	1.2848e-274	6
Arhgap31	35.5572	4.74	6.435e-277	1.8887e-273	6
Prkch	34.7055	5.96	6.5113e-264	1.7518e-260	6
Elk3	34.2903	4.04	1.0932e-257	2.7148e-254	6
Mef2c	34.009	4.38	1.6417e-253	3.7858e-250	6
Pde4d	32.7773	3.03	1.2418e-235	2.5389e-232	6
Plpp1	32.7769	4.51	1.2582e-235	2.5389e-232	6
Shank3	31.4589	6.12	3.173e-217	5.6911e-214	6
Adgrl4	31.0168	8.16	3.2035e-211	5.4434e-208	6
Arhgap26	30.6586	3.46	2.0318e-206	3.2799e-203	6
Dysf	30.5283	6.48	1.0973e-204	1.687e-201	6
Rasgrp3	30.128	7.95	2.0831e-199	3.057e-196	6
Csgalnact1	29.8869	5.09	2.9121e-196	4.0878e-193	6
Tcf4	29.8805	1.96	3.5288e-196	4.747e-193	6
Cyyr1	29.3976	7.09	5.8942e-190	7.319e-187	6
Pcdh17	28.4383	6.37	6.8025e-178	8.134e-175	6
Apbb2	28.3642	2.5	5.5884e-177	6.4436e-174	6
Limch1	28.3249	3.44	1.7082e-176	1.9017e-173	6
Fli1	28.1718	3.25	1.2964e-174	1.3952e-171	6
Dnm3	27.9276	4.47	1.2343e-171	1.2854e-168	6
Ldb2	27.8856	3.21	3.9917e-171	4.0273e-168	6
Mecom	31.6086	3.88	2.8147e-219	7.2071e-215	7
Pbx1	31.594	2.35	4.4647e-219	7.2071e-215	7
Meis1	29.7395	3.14	2.3698e-194	2.5503e-190	7
Gpc3	28.677	2.25	7.3874e-181	5.9626e-177	7
Fbxl7	28.0179	2.78	9.8236e-173	6.3431e-169	7
Slc8a1	27.3454	2.95	1.2264e-164	5.6561e-161	7
Gria4	27.1263	3.24	4.8218e-162	1.8164e-158	7
Alcam	27.1245	2.83	5.0636e-162	1.8164e-158	7
Reln	26.6008	3.98	6.645e-156	2.1453e-152	7
Etl4	26.5669	2.18	1.6394e-155	4.8117e-152	7
Lsamp	26.4748	3.51	1.8918e-154	5.0897e-151	7
Slc2a13	26.3846	3.06	2.0578e-153	5.1105e-150	7
Top2a	25.877	2.73	1.2077e-147	2.785e-144	7
Cacna2d3	25.801	3.61	8.6328e-147	1.8581e-143	7
Meis2	25.6609	2.35	3.1979e-145	6.4528e-142	7
Ntn1	25.3902	3.87	3.2359e-142	6.1454e-139	7
Nfia	25.2485	2.53	1.1771e-140	2.1113e-137	7
Zfpm2	25.0819	2.85	7.8288e-139	1.3303e-135	7
Piezo2	24.7821	2.88	1.3987e-135	2.2578e-132	7
Ptprd	24.0189	1.86	1.7648e-127	2.7132e-124	7
Aldh1a2	23.913	2.4	2.2444e-126	3.2937e-123	7
Ebf1	23.2946	2.78	5.0235e-120	6.7577e-117	7
Ror1	23.0342	2.23	2.118e-117	2.7352e-114	7
Itga9	23.0218	2.31	2.8206e-117	3.5025e-114	7
Tmtc1	22.9252	3.26	2.6051e-116	3.115e-113	7
Gpc6	22.9189	1.83	3.0105e-116	3.4712e-113	7
Aff3	22.8393	2.08	1.8662e-115	2.0776e-112	7
Kif15	22.5439	2.55	1.5402e-112	1.6575e-109	7
Sdk1	22.4571	2.37	1.0911e-111	1.1364e-108	7
Mir100hg	22.4234	2.1	2.325e-111	2.3457e-108	7
Erbb4	39.0419	5.25	0	0	8
Fmn1	35.8901	3.91	4.3596e-282	7.0375e-278	8
Esrrg	34.178	4.11	5.141e-256	5.5326e-252	8
Sim1	33.8363	4.43	5.7799e-251	4.6651e-247	8
Fhod3	32.2062	3.35	1.4446e-227	6.6628e-224	8
Mecom	31.9428	3.31	6.7999e-224	2.7442e-220	8
Fstl1	31.3544	2.15	8.4748e-216	3.0401e-212	8
Prdm16	31.254	4.13	1.9722e-214	6.3672e-211	8
Hipk2	31.0771	2.28	4.9084e-212	1.4406e-208	8
Ptpn13	27.2685	2.24	1.0025e-163	2.1577e-160	8
Tfap2b	26.7629	5.44	8.7456e-158	1.7647e-154	8
Rab3ip	26.5218	2.56	5.4378e-155	1.0327e-151	8
Epcam	26.4448	2.71	4.1881e-154	7.5118e-151	8
Nrcam	26.3059	5.23	1.6404e-152	2.7874e-149	8
Fras1	25.9559	2.08	1.5604e-148	2.1904e-145	8
Stox2	25.7794	2.21	1.5082e-146	1.9476e-143	8
Pkhd1	25.728	3.08	5.6879e-146	7.0629e-143	8
Dach1	25.5143	2.14	1.3668e-143	1.6343e-140	8
Sgpp2	24.7892	3.45	1.1709e-135	1.3035e-132	8
Hnf1b	24.0674	2.68	5.4895e-128	5.3705e-125	8
Myo5b	24.0021	2.39	2.6419e-127	2.5087e-124	8
Sdk1	23.9262	2.23	1.6363e-126	1.5094e-123	8
Cobll1	23.8643	2.23	7.1912e-126	6.4491e-123	8
Wfdc2	22.7349	2.67	2.0235e-114	1.5934e-111	8
Pax2	22.4551	2.06	1.1412e-111	8.7722e-109	8
Atp1b1	22.3557	2.77	1.063e-110	7.7998e-108	8
Hoxb4	22.1662	2.19	7.278e-109	5.2216e-106	8
Galnt18	22.0893	2.49	4.0012e-108	2.8083e-105	8
Ptpn3	21.9811	2.63	4.3669e-107	2.9372e-104	8
Spint2	21.8651	2.38	5.5805e-106	3.6769e-103	8
Kcnh7	35.6454	6.12	2.773e-278	8.9525e-274	9
Fgfr2	35.1476	2.61	1.2629e-270	2.0386e-266	9
Naaladl2	34.6944	3.72	9.582e-264	1.0312e-259	9
Frmpd4	34.6102	5.22	1.7762e-262	1.4336e-258	9
Phactr2	34.5868	3.51	3.99e-262	2.5763e-258	9
Gata3	33.1936	4.78	1.3303e-241	7.1584e-238	9
Mpped2	30.7223	3.79	2.8658e-207	1.1565e-203	9
Crybg1	30.6503	5.49	2.6152e-206	9.3812e-203	9
Arhgef38	30.4562	4.68	9.9177e-204	3.2019e-200	9
Nedd4l	30.2983	2.93	1.2071e-201	3.543e-198	9
Nfat5	29.7811	2.21	6.8649e-195	1.7049e-191	9
Veph1	29.5086	4.09	2.2307e-191	5.1441e-188	9
Grip1	29.3668	2.48	1.4565e-189	3.135e-186	9
Sox6	29.3284	3.78	4.5079e-189	9.0962e-186	9
Lcorl	29.0994	2.48	3.6502e-186	6.9321e-183	9
Ptprj	28.9643	2.78	1.8541e-184	3.3255e-181	9
Pkhd1	28.8025	3.64	1.9957e-182	3.3911e-179	9
Lypd6	28.645	4.67	1.8495e-180	2.9855e-177	9
Tfcp2l1	28.4339	4.04	7.7104e-178	1.1854e-174	9
Lrba	28.4103	2.65	1.5066e-177	2.211e-174	9
Tbx3os1	27.7285	4.4	3.1616e-169	4.253e-166	9
Slc8a1	27.6826	2.92	1.1315e-168	1.405e-165	9
Tox3	27.6649	3.39	1.8472e-168	2.2088e-165	9
Sdk1	27.5533	2.87	4.0359e-167	4.6536e-164	9
Plcl1	27.3495	2.96	1.0949e-164	1.2189e-161	9
Efnb2	27.3077	3.45	3.4336e-164	3.6952e-161	9
Phactr1	26.5961	3.31	7.5362e-156	7.8485e-153	9
Fxyd4	26.3892	5.48	1.8213e-153	1.7819e-150	9
Fras1	26.2572	2.44	5.9087e-152	5.6106e-149	9
Gpr39	26.2062	5.07	2.2554e-151	2.0805e-148	9
Palld	38.989	5.48	0	0	10
Lrriq1	37.7757	6.03	0	0	10
Atrnl1	37.6629	3.28	2.0152E-310	2.1687e-306	10
Nrxn3	37.5302	7.74	2.9646e-308	2.3928e-304	10
Cdkn1c	36.2762	3.77	3.837e-288	2.4775e-284	10
Plekha5	36.2387	3.24	1.4976e-287	8.0582e-284	10
Nav3	36.2236	4.67	2.5908e-287	1.1949e-283	10
Dach2	35.8578	4.91	1.3897e-281	5.6085e-278	10
Ncam1	35.7454	2.94	7.7924e-280	2.7953e-276	10
Nfat5	35.2161	2.97	1.1343e-271	3.6622e-268	10
Epb41l2	35.2131	3.98	1.2587e-271	3.6942e-268	10
Kcnb2	35.1253	4.85	2.7753e-270	7.4667e-267	10
Col23a1	34.9593	5.01	9.3516e-268	2.3224e-264	10
Mylk	34.6845	4.28	1.3491e-263	3.1111e-260	10
Sdc2	34.2979	3.97	8.4446e-258	1.8176e-254	10
Trps1	33.8315	3.22	6.7855e-251	1.3692e-247	10
Epha4	33.5493	4.15	9.2123e-247	1.7495e-243	10
Sema5a	33.3002	3.54	3.8402e-243	6.8879e-240	10
Apcdd1	33.0914	5.67	3.9552e-240	6.7207e-237	10
Negr1	32.2211	3.76	8.947e-228	1.4443e-224	10
Kcnd3	31.5181	4.78	4.914e-218	7.5546e-215	10
Zfp536	31.4539	4.77	3.7131e-217	5.449e-214	10
Thsd4	30.6451	3.01	3.0735e-206	4.3142e-203	10
Fat3	30.4146	3.44	3.5185e-203	4.7331e-200	10
Kif26b	30.1409	3.23	1.4109e-199	1.822e-196	10
Sema3c	29.7023	3.29	7.165e-194	8.897e-191	10
Plcb1	29.5642	3.43	4.3168e-192	5.1618e-189	10
Lhfp	29.3422	2.9	3.0009e-189	3.4601e-186	10
Lef1	29.0854	3.98	5.4943e-186	6.1167e-183	10
Zeb2	28.7533	3.36	8.23e-182	8.8568e-179	10
Dlc1	30.6803	3.36	1.0425e-206	3.3656e-202	11
Zeb2	29.0723	3.3	8.0411e-186	1.298e-181	11
Gria4	29.043	3.38	1.8874e-185	2.0311e-181	11
Tenm3	28.0509	2.27	3.892e-173	3.1413e-169	11
Top2a	27.498	2.79	1.8554e-166	1.1981e-162	11
Gpc3	27.4669	2.08	4.3642e-166	2.3483e-162	11
Pde3a	27.203	2.84	5.9871e-163	2.7614e-159	11
Ebf1	26.865	3.15	5.6331e-159	2.2733e-155	11
Diaph3	26.7865	2.86	4.6466e-158	1.6668e-154	11
Frem1	26.7101	2.72	3.5909e-157	1.1593e-153	11
Rad51b	26.544	2.54	3.012e-155	8.8402e-152	11
Nfia	25.085	2.44	7.2464e-139	1.9496e-135	11
Kif15	24.9489	2.67	2.1945e-137	5.45e-134	11
Meis1	24.8064	2.57	7.6506e-136	1.7643e-132	11
Fign	24.773	2.22	1.7521e-135	3.7712e-132	11
Ldb2	24.41	2.9	1.3388e-131	2.7015e-128	11
Zfpm2	24.3785	2.67	2.8893e-131	5.4872e-128	11
Tcf21	23.8213	2.31	2.01e-125	3.6051e-122	11
Cfh	23.815	2.5	2.3377e-125	3.9723e-122	11
Plcb1	23.6003	2.68	3.8232e-123	6.1715e-120	11
Cenpp	23.336	2.5	1.9117e-120	2.939e-117	11
Lama2	23.0858	2.55	6.4237e-118	9.4267e-115	11
Atrnl1	22.9556	1.73	1.2953e-116	1.8182e-113	11
Colec12	22.9473	2.46	1.5665e-116	2.1073e-113	11
Col3a1	22.586	2.19	5.9531e-113	7.6878e-110	11
Sema3a	22.5531	2.48	1.2524e-112	1.5552e-109	11
Itga9	22.5045	2.14	3.7487e-112	4.4825e-109	11
Lrriq1	22.5011	3.21	4.0522e-112	4.6723e-109	11
Knl1	22.4441	2.69	1.4626e-111	1.6283e-108	11
Pbx1	22.2252	1.58	1.9591e-109	2.1083e-106	11
9230110F11Rik	35.9241	6.55	1.2855e-282	4.1504e-278	12
Grik2	34.6565	5.95	3.5625e-263	5.7507e-259	12
Calb1	33.8933	5.18	8.3491e-252	8.985e-248	12
Nrg3	33.8237	6.67	8.8566e-251	7.1484e-247	12
Ctnnd2	32.5	5.32	1.0671e-231	6.8904e-228	12
Stox2	32.3496	3.45	1.4075e-229	7.5735e-226	12
Fmn1	31.6711	4.04	3.886e-220	1.7923e-216	12
Gfra1	31.5007	4.07	8.4865e-218	3.4248e-214	12
Bmpr1b	31.1777	3.14	2.1376e-213	7.6681e-210	12
Epcam	30.1218	3.58	2.5133e-199	8.1142e-196	12
Gata3	30.0799	4.37	8.8817e-199	2.6068e-195	12
Lcorl	29.4088	2.57	4.2338e-190	1.0514e-186	12
Dok6	29.3464	5.29	2.6589e-189	6.1317e-186	12
Naaladl2	28.5225	3.12	6.1614e-179	1.2433e-175	12
Prdm16	28.1097	4.13	7.4473e-174	1.4143e-170	12
Slco4c1	28.0824	7.11	1.6051e-173	2.8789e-170	12
Fras1	27.5953	2.63	1.2687e-167	2.1558e-164	12
Hdac9	27.4813	3.44	2.9369e-166	4.7409e-163	12
Mpped2	27.1723	3.42	1.3822e-162	2.125e-159	12
Ros1	26.2812	5.91	3.15e-152	4.6227e-149	12
Frmd5	26.1449	4.93	1.1255e-150	1.5799e-147	12
Mecom	26.0646	3.25	9.1917e-150	1.2365e-146	12
Kcnc2	25.5887	3.84	2.037e-144	2.6305e-141	12
Glis3	25.1512	2.64	1.3718e-139	1.5817e-136	12
Limch1	24.9814	3.06	9.734e-138	1.0837e-134	12
Phactr2	24.8611	2.56	1.9635e-136	2.113e-133	12
Tox	24.5403	3.62	5.4898e-133	5.7174e-130	12
Ppfibp1	24.5109	2.56	1.1302e-132	1.1403e-129	12
Cyp7b1	24.5039	2.64	1.3407e-132	1.3117e-129	12
Veph1	24.3284	3.38	9.8165e-131	9.3213e-128	12
Wt1	37.7549	3.89	0	0	13
Srgap1	36.8831	3.81	8.639e-298	1.3946e-293	13
Wt1os	33.483	3.74	8.5153e-246	9.1639e-242	13
Dach1	31.9522	2.56	5.0413e-224	4.069e-220	13
Cdh4	29.2179	3.1	1.1504e-187	7.428e-184	13
2025-03-03	26.2171	2.95	1.6962e-151	9.1269e-148	13
Zbtb7c	26.159	3.5	7.7787e-151	3.5877e-147	13
Sncaip	25.7098	2.35	9.0777e-146	3.6634e-142	13
Epb41l5	25.6328	2.14	6.5717e-145	2.3574e-141	13
Zfp385b	25.1221	4.57	2.8497e-139	9.2002e-136	13
Unc5c	25.1125	1.99	3.6328e-139	1.0662e-135	13
Pax8	24.9187	2.5	4.6629e-137	1.2545e-133	13
Msi2	24.5165	1.48	9.8624e-133	2.4493e-129	13
Rai14	23.959	1.97	7.4473e-127	1.7174e-123	13
Plce1	23.9352	3.58	1.3173e-126	2.8353e-123	13
Dock4	23.6927	2.22	4.2865e-124	8.6493e-121	13
Mafb	23.6455	4.88	1.3122e-123	2.4919e-120	13
Mgat5	23.561	2.5	9.6743e-123	1.7352e-119	13
Nebl	23.0673	5.29	9.8698e-118	1.6771e-114	13
C430049B03Rik	22.9271	2.16	2.4954e-116	4.0282e-113	13
St6galnac3	22.6439	1.74	1.6017e-113	2.4624e-110	13
Arhgef12	22.4453	1.46	1.4211e-111	2.0854e-108	13
Golim4	22.3797	2.2	6.2053e-111	8.7103e-108	13
Fndc3b	22.2284	1.46	1.8239e-109	2.3554e-106	13
Cdc14a	21.9733	2.33	5.186e-107	6.4396e-104	13
Sgip1	21.6484	2.84	6.2937e-104	7.5257e-101	13
Pard3b	21.5458	1.69	5.7927e-103	6.4489e-100	13
Ptpro	21.4829	6.15	2.2518e-102	2.4233e-99	13
Tle4	21.3039	1.91	1.0453e-100	1.0886e-97	13
Vps13b	21.2913	1.5	1.366e-100	1.3782e-97	13
Adamts6	22.5877	5.39	5.7258e-113	1.8486e-108	14
Bnc2	22.3714	4.7	7.4684e-111	1.2056e-106	14
Gm30382	22.3108	6.6	2.9027e-110	3.1238e-106	14
Adamtsl1	20.5081	4.21	1.8231e-93	1.4715e-89	14
Ntn1	19.8154	5.05	2.1926e-87	1.4158e-83	14
Il1rapl1	19.7264	4.47	1.2803e-86	6.8893e-83	14
Piezo2	19.6391	3.9	7.1662e-86	3.3052e-82	14
Meg3	19.5847	4.11	2.0897e-85	8.4333e-82	14
Foxp2	19.4664	4.41	2.1156e-84	7.589e-81	14
Alcam	19.3661	3.44	1.4914e-83	4.8151e-80	14
Kirrel3	19.3347	4.77	2.7439e-83	8.0533e-80	14
Smoc2	19.2827	4.81	7.5028e-83	2.0186e-79	14
Sdk1	18.8244	3.42	4.7662e-79	1.1837e-75	14
Kcnd2	18.791	4.59	8.9435e-79	2.0624e-75	14
Sema3d	18.1205	3.53	2.1962e-73	4.7269e-70	14
Slc8a1	18.0871	3.27	4.0256e-73	8.1229e-70	14
Tmtc1	17.7679	4.02	1.2532e-70	2.38e-67	14
Hivep2	17.7154	3.63	3.1921e-70	5.7255e-67	14
Mir100hg	17.7028	2.78	3.9866e-70	6.774e-67	14
Cacna2d3	17.4154	3.92	6.3073e-68	1.0182e-64	14
Meis1	17.3558	3.04	1.783e-67	2.7411e-64	14
Cdon	17.276	3.74	7.1307e-67	1.0464e-63	14
Lama4	17.1502	3.27	6.2633e-66	8.7917e-63	14
Fap	17.1364	5.64	7.9354e-66	1.0675e-62	14
Rian	16.8958	3.69	4.8301e-64	6.2376e-61	14
Zfpm2	16.8817	3.23	6.1385e-64	7.6224e-61	14
Ebf3	16.7977	5.49	2.5373e-63	3.0339e-60	14
Gria4	16.4643	3.35	6.6177e-61	7.6304e-58	14
Dock11	16.3404	3.39	5.0895e-60	5.666e-57	14
Adgrl2	16.2608	2.25	1.8728e-59	2.0154e-56	14
Cdh4	24.5424	3.59	5.209e-133	1.6817e-128	15
Slit2	24.0833	2.92	3.7449e-128	6.0452e-124	15
Cacnb4	22.8844	3.16	6.6488e-116	7.1552e-112	15
Eya1	22.8371	3.56	1.9614e-115	1.5831e-111	15
Pax2	22.6346	2.83	1.9766e-113	1.2763e-109	15
Cacna2d1	21.637	2.24	8.0499e-104	4.3315e-100	15
Kcnq5	20.5221	3.34	1.3657e-93	6.2987e-90	15
Foxp1	20.4034	1.8	1.5585e-92	6.2897e-89	15
Ltbp1	19.9894	2.34	6.8047e-89	2.441e-85	15
Plxdc2	19.7995	2.21	3.0093e-87	9.7156e-84	15
Bmper	19.7695	3.62	5.4537e-87	1.6007e-83	15
Dach1	19.6823	2.28	3.0599e-86	8.2324e-83	15
Cped1	19.4912	2.45	1.3047e-84	3.2402e-81	15
Zbtb20	19.126	1.55	1.5326e-81	3.5343e-78	15
Lhfpl2	19.0606	1.94	5.3696e-81	1.1557e-77	15
Vcan	17.8513	2.15	2.8215e-71	5.6933e-68	15
Cecr2	17.7021	2.71	4.0416e-70	7.6755e-67	15
Tcf4	17.4731	1.36	2.298e-68	4.1217e-65	15
Ext1	17.3549	1.5	1.8111e-67	3.0774e-64	15
2610307P16Rik	17.0205	1.97	5.7905e-65	8.9022e-62	15
Sorbs2	16.9957	2.29	8.8405e-65	1.2973e-61	15
Mdga2	16.741	2.67	6.587e-63	9.2461e-60	15
Abr	16.7296	1.98	7.9708e-63	1.0722e-59	15
Wnt4	16.5719	2.78	1.1127e-61	1.4369e-58	15
Sncaip	16.5686	2.11	1.1756e-61	1.4597e-58	15
Gm4258	15.4071	1.55	1.4669e-53	1.6331e-50	15
Cdh2	14.8959	2.03	3.5038e-50	3.535e-47	15
Gxylt2	14.7629	2.64	2.541e-49	2.486e-46	15
Pclo	14.7439	2.89	3.3658e-49	3.196e-46	15
Robo2	14.6586	1.99	1.1867e-48	1.0946e-45	15
Fut9	36.3527	7.04	2.3794e-289	7.6819e-285	16
Lrp2	35.7827	6.81	2.0515e-280	3.3116e-276	16
Dab2	35.2993	5.47	6.0262e-273	6.4852e-269	16
Slc34a1	34.6988	7.56	8.214e-264	6.6297e-260	16
Gpc5	34.0595	4.98	2.9356e-254	1.8955e-250	16
Esrrg	33.3757	5.06	3.0901e-244	1.6627e-240	16
Dpp4	32.8827	4.7	3.8888e-237	1.7936e-233	16
Gpc4	32.5652	4.67	1.2739e-232	5.141e-229	16
Keg1	31.7584	6.35	2.4328e-221	8.7271e-218	16
Trabd2b	31.6778	4.7	3.1388e-220	1.0134e-216	16
Itgb6	31.4087	6.32	1.5414e-216	4.5239e-213	16
Rbm47	31.2993	4.24	4.7705e-215	1.2835e-211	16
Ccser1	31.0599	4.1	8.3948e-212	2.0848e-208	16
Snx29	31.0127	3.53	3.6351e-211	8.3829e-208	16
Pkhd1	30.5986	4.38	1.2783e-205	2.7514e-202	16
Tinag	30.2563	5.87	4.3093e-201	8.6954e-198	16
Oxr1	30.1417	3.34	1.3774e-199	2.6158e-196	16
Sema3c	29.9653	3.64	2.7842e-197	4.9937e-194	16
Dmd	29.7495	4.12	1.7598e-194	2.9903e-191	16
Npas3	29.7465	3.58	1.9264e-194	3.1097e-191	16
Gk	29.5265	4.55	1.316e-191	2.0232e-188	16
Phyhipl	29.4105	5.49	4.0348e-190	5.921e-187	16
Dcdc2a	28.797	4.11	2.34e-182	3.2846e-179	16
Erbb4	28.418	4.6	1.211e-177	1.629e-174	16
Myo6	28.3594	2.96	6.4101e-177	8.2779e-174	16
Slc25a21	28.3115	5.21	2.4943e-176	3.0973e-173	16
B3gat2	28.2491	4.97	1.4603e-175	1.7461e-172	16
Gm10283	27.8386	7.59	1.4818e-170	1.7085e-167	16
Ivns1abp	27.8218	3.03	2.3626e-170	2.6302e-167	16
Ghr	27.8128	2.78	3.0404e-170	3.2719e-167	16
H2afz	10.9421	1.32	7.2513e-28	1.3006e-24	19
Eef1a1	10.8248	1.08	2.627e-27	4.4639e-24	19
Hmgb1	9.8093	1.24	1.0267e-22	1.0045e-19	19
Ptma	9.7011	0.93	2.9838e-22	2.6036e-19	19
Rpl23	9.6786	1.06	3.7187e-22	3.1594e-19	19
Rpl30	9.3816	1.15	6.4953e-21	4.7659e-18	19
Rpl21	9.265	1.07	1.9508e-20	1.3996e-17	19
Mest	9.0737	1.44	1.1503e-19	6.8774e-17	19
Rps20	8.9053	1.03	5.3236e-19	3.0153e-16	19
Actb	8.8785	1.08	6.7785e-19	3.6474e-16	19
Hmgb2	8.8164	1.45	1.182e-18	6.2558e-16	19
Rpl13	8.7498	0.97	2.1371e-18	1.0507e-15	19
Ubb	8.6541	1.09	4.969e-18	2.2918e-15	19
Rpl41	8.6194	0.91	6.7277e-18	3.009e-15	19
Col3a1	8.6182	1.75	6.8036e-18	3.009e-15	19
Rpl28	8.6098	1.05	7.32e-18	3.151e-15	19
Rpl37	8.5636	1.04	1.0944e-17	4.4723e-15	19
Hbb-bs	8.5505	1	1.2257e-17	4.9465e-15	19
Ppia	8.5454	0.93	1.2807e-17	5.1048e-15	19
Rpl7	8.4968	1.19	1.9484e-17	7.4884e-15	19
Meis1	8.4554	1.73	2.7812e-17	1.0441e-14	19
Dnm3os	8.4125	2.34	4.0123e-17	1.4555e-14	19
Rpsa	8.4042	0.98	4.3073e-17	1.5451e-14	19
Sub1	8.3771	1.39	5.4233e-17	1.8627e-14	19
Rps12	8.3617	1.03	6.1803e-17	2.1003e-14	19
Rps27a	8.3376	0.92	7.5789e-17	2.5225e-14	19
Cfl1	8.2982	1.35	1.0568e-16	3.4463e-14	19
Rps15	8.2897	1.12	1.1352e-16	3.6287e-14	19
Actg1	8.282	1.1	1.2107e-16	3.8322e-14	19
Npm1	8.2362	1.05	1.7775e-16	5.4654e-14	19
Slc9a9	18.3818	6.68	1.8381e-75	5.9344e-71	20
F13a1	17.664	11.28	7.9371e-70	1.2812e-65	20
Apoe	17.5625	6.59	4.7741e-69	5.1377e-65	20
Stab1	17.1814	7.49	3.66e-66	2.9541e-62	20
Mrc1	16.9487	10.58	1.9681e-64	1.2708e-60	20
Fyb	16.4617	8.45	6.9175e-61	3.1904e-57	20
Maf	16.4111	4.28	1.5917e-60	6.4233e-57	20
Dock2	16.1596	8.13	9.7124e-59	3.4841e-55	20
Fcer1g	15.975	7.59	1.9093e-57	6.164e-54	20
Ctsc	15.9198	6.48	4.618e-57	1.3554e-53	20
Mbnl1	15.8185	2.96	2.3185e-56	6.2377e-53	20
Snx2	15.459	3.71	6.5593e-54	1.629e-50	20
Elmo1	15.4199	4.45	1.2034e-53	2.7751e-50	20
Dab2	15.4039	4.23	1.5413e-53	3.1444e-50	20
Sirpa	15.2669	5.04	1.27e-52	2.4118e-49	20
F630028O10Rik	15.2464	10.01	1.739e-52	3.1191e-49	20
Lyn	15.2342	4.15	2.0976e-52	3.5643e-49	20
Csf1r	15.2132	8.62	2.8916e-52	4.4456e-49	20
C1qa	15.0664	8.73	2.6934e-51	3.9526e-48	20
C1qc	15.0584	8.37	3.0411e-51	4.2688e-48	20
Mef2c	15.0078	4.05	6.5274e-51	8.7807e-48	20
Abca1	14.8884	4.96	3.9188e-50	5.0608e-47	20
C1qb	14.7625	8.41	2.5556e-49	3.1734e-46	20
Runx1	14.7245	6.75	4.4866e-49	5.3648e-46	20
Frmd4b	14.7204	3.73	4.7715e-49	5.5017e-46	20
Adgre1	14.6947	10.4	6.9718e-49	7.7615e-46	20
Hdac9	14.6868	3.7	7.829e-49	8.4253e-46	20
Tmsb4x	14.5732	1.94	4.1568e-48	4.3291e-45	20
Aoah	14.4152	7.5	4.1513e-47	4.1882e-44	20
Mctp1	14.2549	7.49	4.1815e-46	3.9706e-43	20
Zfp608	10.0673	1.58	7.7043e-24	7.5373e-21	21
Eya1	9.8034	2.61	1.0884e-22	9.2473e-20	21
Rpl41	9.4481	1.02	3.4515e-21	2.3215e-18	21
H3f3a	9.399	1.17	5.5096e-21	3.5575e-18	21
Rpl11	8.9214	1.11	4.6032e-19	2.359e-16	21
Hmgb1	8.661	1.13	4.6749e-18	1.9859e-15	21
H2afz	8.5761	1.08	9.8153e-18	3.9611e-15	21
Ptma	8.5502	0.91	1.2291e-17	4.8835e-15	21
Gm42418	8.4501	1.33	2.9113e-17	1.119e-14	21
Rpl37	8.2572	1.03	1.4911e-16	5.0675e-14	21
Rps21	7.9131	0.99	2.5113e-15	7.5073e-13	21
Tmsb10	7.8349	1.1	4.6915e-15	1.3404e-12	21
Mki67	7.7786	1.84	7.3334e-15	2.0236e-12	21
Cited2	7.7387	2.26	1.0047e-14	2.7257e-12	21
Rpl26	7.7213	1.25	1.1516e-14	3.0728e-12	21
Rack1	7.6552	1.14	1.9306e-14	4.9863e-12	21
AY036118	7.6519	1.51	1.9797e-14	5.0726e-12	21
Uncx	7.6366	2.41	2.2309e-14	5.5833e-12	21
Rpl34	7.6206	0.98	2.5241e-14	6.2207e-12	21
Rps23	7.5655	1.06	3.8631e-14	9.2385e-12	21
Rpl7	7.5312	1.09	5.0293e-14	1.1852e-11	21
Tsc22d1	7.5085	1.05	5.9808e-14	1.3891e-11	21
Rpl23a	7.5032	1.27	6.226e-14	1.4357e-11	21
Rps14	7.4847	1.06	7.1685e-14	1.6414e-11	21
Rps25	7.4641	1.14	8.3863e-14	1.8934e-11	21
Gas1	7.4478	1.97	9.4928e-14	2.1136e-11	21
Rpl28	7.4431	0.98	9.8378e-14	2.1754e-11	21
Rpl23	7.4369	0.83	1.0311e-13	2.2524e-11	21
Rps15a	7.4367	0.98	1.0325e-13	2.2524e-11	21
Eef1b2	7.4338	1.19	1.055e-13	2.286e-11	21
