# Supplementary material for: Defects in nephrogenesis result in an expansion of the Foxd1+ stromal progenitor population
Source: Development. 2026 Jan 7;153(1):dev204964. doi: 10.1242/dev.204964 (PMC12848570; doi:10.1242/dev.204964)
Supplement: Table S2. E15.5 mouse con_DEG_NZ stroma.xlsx [file develop-153-204964-TableS2.xlsx]

## Sheet: Cluster 14 vs 1
Gene	Log Fold Change	p-value	padj
Col6a5	1072.21	1.57e-24	5.77e-22
Mgat4c	1071.1	4.77e-11	4.59e-09
Nmnat2	1071	7.56e-14	9.83e-12
Col6a6	7.45	1.64e-40	3.14e-37
Tmem178b	6.67	1.95e-23	6.64e-21
Prrx1	5.35	2.02e-46	6.42e-43
4932411K12Rik	5.07	1.34e-14	1.89e-12
Adamtsl5	4.92	1.38e-16	2.53e-14
D430041D05Rik	4.66	1.52e-20	4.1e-18
Dkk2	4.56	4.4e-37	5.26e-34
Tnfrsf11b	4.56	2.05e-14	2.82e-12
Ripor2	4.49	2.8e-30	1.91e-27
Kcnma1	4.47	1.2e-34	1.2e-31
Ccbe1	4.41	3.81e-38	5.21e-35
Egfl6	4.35	5.77e-17	1.09e-14
Fgf14	4.3	1.05e-49	4.03e-46
Tnxb	4.21	8.96e-12	9.36e-10
Fmo2	4.1	1.54e-15	2.35e-13
Abi3bp	3.88	5.79e-25	2.31e-22
Ptger3	3.77	6.8e-43	1.62e-39
Arhgap20	3.7	1.66e-19	3.88e-17
Fgf18	3.69	3.99e-12	4.36e-10
A730056A06Rik	3.66	1.84e-11	1.84e-09
Ntrk3	3.61	4.26e-22	1.25e-19
Thsd7b	3.57	3.76e-30	2.36e-27
Col14a1	3.51	5.08e-24	1.8e-21
Nkain2	3.49	3.34e-29	1.88e-26
Cdh18	3.46	6.57e-25	2.56e-22
Stmn2	3.38	7.5e-20	1.82e-17
Unc5d	3.34	2.44e-16	4.27e-14
Fbln2	3.27	4.48e-12	4.87e-10
Lox	3.19	5.93e-16	9.77e-14
Frem2	3.17	2.31e-23	7.74e-21
Igf1	3.11	9.09e-33	7.9e-30
Rassf2	3.11	2.57e-30	1.82e-27
Shisa9	3.1	1.19e-26	5.55e-24
Mfap5	3.03	4.06e-19	9.14e-17
Slc16a1	2.97	5.09e-26	2.16e-23
Bcar3	2.91	2.86e-12	3.18e-10
Lrrc7	2.89	3.5e-20	8.68e-18
Plscr4	2.88	8.78e-23	2.71e-20
Lypd6b	2.83	4.72e-16	7.91e-14
Pcdh19	2.81	1.09e-30	8.03e-28
Nrg3	2.79	4.16e-11	4.04e-09
Csgalnact1	2.78	5.94e-37	6.68e-34
Gfra2	2.77	2.64e-13	3.27e-11
Lrp1b	2.75	8.52e-30	5.09e-27
Cd55	2.63	2.58e-23	8.39e-21
Lepr	2.62	4.37e-13	5.25e-11
Adgrd1	2.61	2.38e-15	3.58e-13
Plppr1	2.6	5.19e-21	1.46e-18
Clstn2	2.57	8.73e-17	1.64e-14
4930474M22Rik	2.57	1.39e-15	2.14e-13
Folr1	2.56	8.31e-13	9.8e-11
L3mbtl4	2.53	2.38e-22	7.1e-20
Postn	2.47	4.64e-40	8.06e-37
Ltbp1	2.42	1e-40	2.13e-37
Klf5	2.41	6.05e-16	9.89e-14
Mkx	2.36	2.99e-19	6.81e-17
Trabd2b	2.36	2.76e-17	5.66e-15
Rab30	2.3	3.82e-18	8.39e-16
Arhgef28	2.3	3.79e-14	5.07e-12
Lrrc4c	2.28	8.17e-16	1.3e-13
Kctd8	2.26	3.89e-13	4.72e-11
Fap	2.25	7.44e-52	3.56e-48
Unc13c	2.23	1.82e-12	2.1e-10
Zfp385b	2.23	2.41e-11	2.4e-09
Cntnap2	2.22	2.2e-33	2e-30
Papss2	2.22	1.63e-11	1.64e-09
Smoc2	2.21	4.43e-66	8.46e-62
Rhoj	2.17	4.98e-17	9.72e-15
Mirg	2.16	7.23e-23	2.27e-20
Arhgap18	2.16	8.34e-18	1.79e-15
Tox	2.16	5.5e-15	8.03e-13
Esrrg	2.12	5.39e-17	1.04e-14
P3h2	2.11	5.02e-16	8.34e-14
Cdh10	2.1	5.04e-11	4.81e-09
Dok6	2.07	3.39e-14	4.57e-12
Adamts2	2.06	5e-24	1.8e-21
Grm8	2.03	6.29e-15	9.04e-13
Runx1t1	2	1.45e-26	6.45e-24
Kcnd3	2	1.88e-12	2.16e-10
Col6a1	1.96	1.42e-11	1.45e-09
Adamts17	1.95	2.15e-28	1.18e-25
Tec	1.93	4.92e-13	5.87e-11
Kif21a	1.91	1.48e-22	4.49e-20
Vegfc	1.88	9.52e-22	2.76e-19
Sh3rf3	1.87	6.2e-16	9.99e-14
Kank1	1.86	5.34e-20	1.31e-17
Dlk1	1.82	1.05e-20	2.87e-18
Bmper	1.81	1.6e-11	1.63e-09
Adam12	1.8	5.98e-15	8.67e-13
Vegfd	1.79	3.25e-15	4.8e-13
Lypd6	1.77	1.02e-19	2.41e-17
B830012L14Rik	1.75	3.05e-20	7.79e-18
Tmem108	1.75	8.59e-12	9.02e-10
Mid1	1.74	9.27e-21	2.57e-18
Xkr4	1.72	9.8e-28	4.93e-25
Lrp4	1.72	1.94e-12	2.2e-10
Eda	1.7	3.35e-30	2.21e-27
Tgfb2	1.67	1.02e-13	1.31e-11
Lmntd1	1.57	1.83e-16	3.27e-14
Dmd	1.54	1.1e-14	1.55e-12
Rian	1.52	1.25e-39	1.99e-36
Sema3c	1.52	3.49e-17	7.02e-15
Tmem196	1.52	3.09e-13	3.79e-11
Reps2	1.5	2.4e-15	3.58e-13
Macrod2	1.46	1.26e-15	1.97e-13
Nav2	1.45	8.34e-20	1.99e-17
Cdon	1.44	1.01e-37	1.29e-34
Plod2	1.44	8.11e-28	4.19e-25
Cpne8	1.44	2.58e-12	2.89e-10
Sult5a1	1.43	4.76e-12	5.14e-10
Celf2	1.39	1.02e-38	1.5e-35
Ebf3	1.38	4.47e-28	2.37e-25
Ackr3	1.38	1.85e-17	3.89e-15
Rspo3	1.38	1.65e-16	2.97e-14
Svil	1.35	4.07e-44	1.11e-40
Rxfp2	1.35	2.75e-16	4.73e-14
Olfr1033	1.35	3.9e-13	4.72e-11
Serping1	1.33	2.7e-16	4.68e-14
Matn2	1.33	5.54e-12	5.95e-10
Gas7	1.31	4.05e-14	5.38e-12
Pkp4	1.3	1.85e-29	1.07e-26
Nhsl2	1.26	1.84e-15	2.79e-13
Meg3	1.25	4.44e-54	2.83e-50
Eya4	1.24	9.62e-16	1.52e-13
Pcdh15	1.24	1.41e-13	1.78e-11
Khdrbs2	1.21	4.26e-18	9.25e-16
Stard13	1.2	1.72e-26	7.45e-24
Adamts6	1.19	8.68e-60	8.3e-56
Plcl2	1.19	6.22e-16	9.99e-14
Epb41l3	1.17	1.32e-11	1.36e-09
Rgma	1.14	3.03e-11	2.97e-09
Trpm3	1.12	1.1e-13	1.41e-11
Ikzf2	1.08	6.5e-15	9.27e-13
Foxp2	1.06	2.43e-34	2.32e-31
Gas1	1.05	2.48e-11	2.46e-09
Gm30382	1.04	4.23e-36	4.5e-33
Sfrp1	1.02	4.41e-16	7.46e-14
Lama4	1.01	3.28e-27	1.57e-24
Negr1	1.01	7.87e-25	3.01e-22
Lama2	1.01	3.26e-15	4.8e-13
Gria1	1.01	6.13e-14	8.03e-12
Slc4a4	1	1.75e-12	2.03e-10
Prickle1	0.99	3.83e-30	2.36e-27
C430049B03Rik	0.95	5.58e-13	6.62e-11
Pcsk5	0.94	1.22e-25	4.95e-23
Il1rapl1	0.91	6.84e-31	5.23e-28
Foxp1	0.88	8.16e-25	3.06e-22
Col1a2	0.87	8.85e-17	1.64e-14
Pdgfd	0.87	1.83e-14	2.55e-12
Dcaf6	0.85	1.92e-12	2.18e-10
Hivep2	0.78	3.25e-20	8.17e-18
Zbtb7c	0.73	9.34e-12	9.71e-10
Stxbp6	0.69	1.44e-13	1.82e-11
Kirrel3	0.64	1.69e-19	3.9e-17
Kcnd2	0.64	2.73e-17	5.66e-15
Sema3d	0.63	3.64e-17	7.26e-15
Large1	0.62	1.41e-16	2.57e-14
Adamtsl1	0.46	1.92e-20	5.02e-18
Sdk1	0.43	1.44e-18	3.21e-16
Nfib	0.42	1.96e-14	2.72e-12
Bnc2	0.38	1.28e-26	5.83e-24
Tshz2	0.37	7.57e-12	8.04e-10
Efna5	0.36	1.35e-11	1.38e-09
Mir99ahg	0.35	2.3e-14	3.14e-12
Pard3b	0.35	2.54e-12	2.85e-10
Piezo2	0.34	2.61e-11	2.57e-09
Malat1	0.16	8.88e-26	3.69e-23
Meis2	-0.14	2.98e-13	3.68e-11
Mecom	-0.16	4.23e-11	4.08e-09
Pbx1	-0.17	1.56e-32	1.3e-29
Gpc3	-0.2	4.47e-17	8.82e-15
Fbxl7	-0.34	1.37e-23	4.75e-21
Robo2	-0.39	1.63e-11	1.64e-09
Tenm4	-0.55	3.31e-11	3.23e-09
Tcf4	-0.58	8.22e-12	8.68e-10
Tenm3	-0.61	1.8e-20	4.78e-18
Cadm1	-0.63	2.12e-16	3.76e-14
Ank3	-0.74	2.8e-23	8.91e-21
Fn1	-0.83	3.91e-12	4.3e-10
Ptn	-0.86	2.39e-20	6.19e-18
Robo1	-0.89	3.09e-14	4.19e-12
Mllt3	-0.98	2.59e-23	8.39e-21
Itga9	-0.99	1.05e-27	5.13e-25
Pawr	-1.01	8.47e-13	9.93e-11
Lsamp	-1.28	2.33e-21	6.66e-19
Fhl2	-1.3	1.74e-17	3.7e-15
Slco3a1	-1.47	5.65e-17	1.08e-14
Gdnf	-1.47	5.54e-14	7.3e-12
Reln	-1.64	4.04e-32	3.22e-29
Asic2	-1.7	2.28e-13	2.85e-11
Sox5	-1.79	1.47e-12	1.71e-10
Frem1	-1.84	2.83e-17	5.76e-15
Fli1	-1.86	1.35e-15	2.09e-13
Cxcl12	-1.89	3.3e-12	3.65e-10
Hmga2	-1.94	3.46e-16	5.91e-14
Iqgap2	-2.09	7.87e-14	1.02e-11
Gm32647	-4.08	6.58e-12	7.03e-10

## Sheet: Cluster 14 vs 7
Gene	Log Fold Change	p-value	padj
Tmem178b	6.75	2.8e-21	3.77e-19
Egfl6	6.49	1.44e-18	1.46e-16
Col6a6	5.91	1.37e-35	7.04e-33
Col6a5	5.87	3.32e-21	4.38e-19
Shisa9	4.62	4.44e-34	1.8e-31
Prrx1	4.5	3.31e-39	2.16e-36
Ripor2	4.48	2.4e-27	5.39e-25
Fgf14	4.18	1.34e-46	1.54e-43
Ptger3	3.98	3.04e-41	2.37e-38
Stmn2	3.83	4.78e-21	6.18e-19
Ntrk3	3.69	2.11e-19	2.26e-17
Dkk2	3.62	5.68e-28	1.39e-25
Lrrc7	3.49	5.11e-21	6.48e-19
Lrp1b	3.48	1.73e-34	7.33e-32
Igf1	3.47	3.66e-33	1.26e-30
Cdh18	3.46	1.18e-22	1.78e-20
Abi3bp	3.45	1.8e-20	2.12e-18
Kcnma1	3.4	1.22e-25	2.39e-23
Nkain2	3.34	6.05e-26	1.22e-23
Rassf2	3.23	1.32e-27	3.15e-25
Adamts17	3.15	8.97e-46	8.76e-43
Thsd7b	3.15	3.24e-24	5.54e-22
Postn	3.14	1.61e-50	2.42e-47
Slc16a1	3.06	4.44e-24	7.47e-22
Pcdh19	3.05	8.1e-29	2.08e-26
Klf5	3.04	2.23e-18	2.23e-16
Lrrc4c	2.98	2.42e-18	2.4e-16
Cd55	2.96	7.6e-24	1.25e-21
Adamts2	2.81	9.8e-31	2.94e-28
Sult5a1	2.77	2.32e-24	4.08e-22
Pdzrn4	2.72	2.45e-24	4.27e-22
Smoc2	2.68	5.05e-76	3.29e-72
Fap	2.61	8.06e-59	2.62e-55
Cntnap2	2.56	8.5e-38	5.03e-35
Lypd6	2.56	2.37e-28	5.84e-26
Mirg	2.55	7e-26	1.39e-23
Ccbe1	2.54	7.54e-21	9.15e-19
L3mbtl4	2.52	6.72e-21	8.25e-19
Ltbp1	2.5	2.13e-39	1.43e-36
Rxfp2	2.49	7.13e-34	2.78e-31
Kif21a	2.35	5.27e-26	1.08e-23
Vegfc	2.34	4.61e-26	9.58e-24
Igfbp6	2.26	1.87e-23	2.99e-21
Olfr1033	2.24	9.7e-24	1.58e-21
B830012L14Rik	2.23	1.7e-25	3.26e-23
Dlk1	2.21	1.8e-24	3.23e-22
Lmntd1	2.2	3.53e-24	5.99e-22
Xkr4	2.18	2.22e-35	1.06e-32
Reps2	2.17	3.26e-22	4.78e-20
Rian	2.1	2.17e-56	4.23e-53
Runx1t1	2.08	3.42e-26	7.26e-24
Rspo3	2.03	3.82e-25	7.1e-23
Gm30382	1.99	9.51e-72	4.64e-68
Kank1	1.96	4.66e-20	5.29e-18
Nhsl2	1.94	2.09e-26	4.58e-24
Csgalnact1	1.88	3.3e-21	4.38e-19
Ikzf2	1.87	2.57e-30	7.61e-28
Adamts6	1.83	5.92e-81	1.16e-76
Sema3c	1.83	1.12e-20	1.34e-18
Pcdh15	1.79	1.35e-21	1.9e-19
Ebf3	1.76	6.16e-38	3.76e-35
Foxp2	1.73	1.3e-58	3.64e-55
Cdon	1.69	5.97e-46	6.48e-43
Gria1	1.68	1.15e-27	2.77e-25
Celf2	1.66	1.52e-49	2.12e-46
Ackr3	1.66	1.82e-21	2.53e-19
Hivep2	1.62	5.19e-48	6.75e-45
Serping1	1.62	4.82e-21	6.2e-19
Eda	1.52	5.81e-25	1.07e-22
Khdrbs2	1.49	7.24e-23	1.12e-20
Plod2	1.48	6.34e-29	1.67e-26
Trpm3	1.45	1.07e-18	1.1e-16
Svil	1.31	6.79e-46	6.98e-43
Dcaf6	1.31	1.51e-24	2.75e-22
Ankrd12	1.31	2.06e-21	2.81e-19
Meg3	1.25	3e-57	6.51e-54
Zbtb7c	1.25	2e-25	3.76e-23
Sfrp1	1.25	2.08e-21	2.82e-19
Stard13	1.23	6.49e-29	1.69e-26
Prickle1	1.21	6.66e-40	4.81e-37
Sema3d	1.18	1.41e-39	9.83e-37
Foxp1	1.08	1.33e-34	5.76e-32
Lama4	1.08	8.78e-34	3.36e-31
Pdgfd	1.07	2.49e-20	2.86e-18
Pcsk5	1.06	1.1e-31	3.42e-29
Stxbp6	1.04	2.39e-27	5.39e-25
Kcnd2	1.03	2.04e-33	7.64e-31
Adamtsl1	1.02	1.49e-51	2.43e-48
Bnc2	0.87	2.16e-59	8.45e-56
Il1rapl1	0.87	6.62e-34	2.64e-31
Igfbp5	0.86	1.49e-22	2.22e-20
Kirrel3	0.8	1.49e-27	3.46e-25
Negr1	0.76	3.31e-20	3.78e-18
Ntn1	0.57	1.75e-18	1.77e-16
Mir99ahg	0.49	2.72e-30	7.94e-28
Piezo2	0.46	1.62e-19	1.76e-17
Cped1	0.43	1.19e-19	1.3e-17
Sdk1	0.39	2.78e-22	4.11e-20
Pard3b	0.37	2.45e-20	2.83e-18
Zbtb20	0.29	3.23e-26	7e-24
Pbx1	-0.13	3.73e-21	4.85e-19
Gpc3	-0.21	9.21e-19	9.56e-17
Ddx5	-0.56	2.32e-18	2.31e-16
Tenm4	-0.75	7.59e-23	1.16e-20
Tcf4	-0.76	4.94e-21	6.31e-19
Tenm3	-0.8	1.31e-42	1.06e-39
Ank3	-0.8	3.26e-26	7e-24
Arl15	-0.92	6.75e-24	1.12e-21
Robo1	-1.01	6.35e-20	7.12e-18
Itga9	-1.05	5.38e-32	1.72e-29
Mllt3	-1.05	4.12e-29	1.13e-26
Hmgb2	-1.05	2.11e-20	2.47e-18
Nsd2	-1.05	1.6e-19	1.74e-17
Nkain3	-1.06	1.08e-21	1.52e-19
Ptn	-1.09	1.64e-35	8.22e-33
Tmpo	-1.1	7.36e-23	1.13e-20
Rad51b	-1.1	6.46e-21	7.98e-19
Pbx3	-1.13	5.7e-32	1.8e-29
Ezh2	-1.22	1.61e-24	2.91e-22
Fhl2	-1.38	1.05e-21	1.5e-19
Reln	-1.47	1.36e-27	3.19e-25
Ckap5	-1.48	3.02e-33	1.07e-30
Neto2	-1.5	9.18e-19	9.56e-17
Lsamp	-1.51	3.63e-35	1.65e-32
Dleu2	-1.53	2.65e-33	9.77e-31
Cep192	-1.54	4.54e-22	6.62e-20
Gdnf	-1.54	9.43e-19	9.74e-17
Lmnb1	-1.65	6.74e-30	1.91e-27
Atad2	-1.66	9.64e-29	2.44e-26
Mms22l	-1.66	2.26e-20	2.63e-18
Cdk5rap2	-1.71	7.79e-20	8.69e-18
Pid1	-1.8	4.83e-22	6.98e-20
Smc4	-1.9	1.69e-40	1.27e-37
G2e3	-1.95	2.65e-18	2.58e-16
Birc5	-2.09	2.06e-18	2.07e-16
Cenpa	-2.16	8.01e-20	8.89e-18
Hmga2	-2.24	1.57e-25	3.04e-23
Blm	-2.24	2.53e-18	2.48e-16
Mcph1	-2.31	9.36e-26	1.85e-23
Hjurp	-2.32	2.99e-37	1.72e-34
Fli1	-2.34	3.13e-33	1.09e-30
Frem1	-2.35	7.39e-36	4.12e-33
Sox5	-2.54	2.02e-35	9.86e-33
Ncapd2	-2.57	1.53e-26	3.4e-24
Ncapg2	-2.58	5.18e-21	6.52e-19
Cep128	-2.59	3.69e-30	1.06e-27
Brip1	-2.62	5.88e-26	1.2e-23
Iqgap2	-2.64	8.64e-31	2.63e-28
Nusap1	-2.68	1.16e-29	3.23e-27
Cdca8	-2.7	5.86e-20	6.61e-18
Cenpe	-2.71	2.62e-34	1.09e-31
Cenpp	-2.76	2.27e-44	1.93e-41
Zwilch	-2.76	2.74e-24	4.73e-22
Bora	-2.85	3.4e-21	4.46e-19
Tpx2	-2.88	5.7e-29	1.52e-26
Cenpf	-2.88	1.85e-25	3.51e-23
Kntc1	-2.89	6.83e-23	1.07e-20
Rad18	-2.93	6.13e-21	7.62e-19
Racgap1	-2.96	1.52e-23	2.45e-21
Mki67	-3.01	9.73e-45	8.63e-42
Shcbp1	-3.03	3.74e-19	3.97e-17
Ect2	-3.13	1.03e-34	4.57e-32
Polq	-3.2	1.06e-19	1.17e-17
Diaph3	-3.22	2.2e-52	3.9e-49
Kif20b	-3.22	2.4e-27	5.39e-25
Top2a	-3.23	4.05e-78	3.95e-74
Brca1	-3.3	4.61e-19	4.84e-17
Bub1	-3.31	1.41e-21	1.97e-19
Prc1	-3.39	2.88e-33	1.04e-30
Anln	-3.4	5.24e-32	1.7e-29
Cit	-3.41	2.19e-24	3.88e-22
Hmmr	-3.47	7.32e-21	8.93e-19
Cdca2	-3.49	6.43e-39	4.05e-36
Kifc1	-3.52	2.88e-21	3.85e-19
Lockd	-3.53	1.24e-28	3.09e-26
Knl1	-3.55	4.7e-47	5.74e-44
Ndc80	-3.56	1.01e-20	1.22e-18
Aspm	-3.56	4.4e-19	4.65e-17
Kif11	-3.6	4.97e-45	4.62e-42
Sorcs1	-3.65	1.41e-22	2.11e-20
Trim59	-3.78	2.01e-21	2.76e-19
Kif15	-3.79	1.15e-57	2.8e-54
Ccnf	-3.8	2.8e-23	4.4e-21
Kif4	-3.83	4.02e-32	1.33e-29
Prr11	-3.86	1.14e-20	1.35e-18
Ckap2l	-3.89	8.29e-22	1.19e-19
Parpbp	-3.89	1.43e-18	1.46e-16
Sgo1	-3.95	1.68e-19	1.81e-17
Neil3	-3.96	8.47e-36	4.59e-33
Kif22	-3.96	1.28e-20	1.51e-18
Kif23	-4.03	1.05e-35	5.56e-33
Kif18a	-4.05	3.97e-26	8.33e-24
Cep55	-4.05	5.88e-24	9.81e-22
Depdc1a	-4.16	5.15e-29	1.4e-26
Ska1	-4.36	2.45e-18	2.42e-16
Ttk	-4.5	2.42e-35	1.12e-32
Mis18bp1	-4.56	2.68e-32	9.01e-30
Gm32647	-4.68	5.25e-21	6.57e-19
Spag5	-4.92	3.36e-19	3.58e-17
Efcab11	-5.34	2.04e-23	3.23e-21

## Sheet: Cluster 1 vs 7
Gene	Log Fold Change	p-value	padj
Hivep2	0.84	5.48e-18	5.62e-16
Ccnd2	0.67	6.14e-19	6.81e-17
Adamtsl1	0.56	2.72e-24	4.04e-22
Bnc2	0.49	2.78e-31	5.19e-29
Ntn1	0.48	4.5e-24	6.63e-22
Mir100hg	0.28	2.89e-21	3.65e-19
Adgrl2	0.28	7.86e-21	9.73e-19
Fbxl7	0.15	1.78e-18	1.89e-16
Xpo1	-0.63	7.48e-19	8.25e-17
Pbx3	-0.64	5.28e-28	8.74e-26
Hmgb2	-0.64	1.54e-19	1.77e-17
Sclt1	-0.74	2.53e-18	2.65e-16
Sox5	-0.75	9.5e-18	9.58e-16
Smchd1	-0.8	2.88e-21	3.65e-19
Srgap2	-0.84	7.7e-21	9.6e-19
Cep112	-0.85	1.23e-18	1.33e-16
Brd8	-0.87	3.47e-18	3.61e-16
Pola1	-0.88	4.06e-21	5.09e-19
Nsd2	-0.9	1.51e-30	2.77e-28
Tmpo	-0.94	3.86e-34	8.2e-32
Ezh2	-0.99	5.18e-37	1.23e-34
Cdk14	-1.03	2.13e-23	2.96e-21
Lmnb1	-1.05	8.7e-34	1.81e-31
Odf2	-1.1	4.84e-19	5.42e-17
Atad5	-1.11	1.62e-18	1.73e-16
Ccdc34	-1.11	3.94e-18	4.08e-16
Wee1	-1.12	3.97e-19	4.48e-17
Rfwd3	-1.13	9.81e-20	1.15e-17
Pclaf	-1.16	3.86e-25	5.81e-23
Bub3	-1.18	1.16e-18	1.26e-16
Syne2	-1.22	2.55e-21	3.25e-19
Arl6ip1	-1.23	4.23e-22	5.58e-20
Arhgap6	-1.24	3.01e-22	4.02e-20
Rad51b	-1.28	6.79e-51	2.98e-48
Rttn	-1.28	5.65e-19	6.3e-17
Prim2	-1.3	5.9e-23	8.05e-21
Cse1l	-1.3	1.97e-18	2.07e-16
Atad2	-1.31	4.41e-45	1.41e-42
Mms22l	-1.32	1.61e-32	3.1e-30
Cep295	-1.33	8.32e-22	1.08e-19
Ncapd3	-1.37	3.8e-26	5.99e-24
Ska2	-1.42	1.63e-27	2.65e-25
Rrm1	-1.43	1.21e-18	1.31e-16
Zranb3	-1.44	8.46e-20	9.99e-18
Ckap5	-1.47	2.04e-64	1.47e-61
Hist1h2ae	-1.47	2.43e-19	2.79e-17
Nup107	-1.47	7.48e-18	7.63e-16
Rad21	-1.48	4.51e-30	8.2e-28
Mphosph9	-1.49	7.71e-24	1.12e-21
Nemp1	-1.52	3.83e-19	4.35e-17
Dleu2	-1.55	3.19e-68	2.69e-65
Pole	-1.56	4.09e-23	5.62e-21
Cep192	-1.58	1.94e-46	6.43e-44
Vrk1	-1.6	2.47e-19	2.82e-17
Terf1	-1.63	3.58e-34	7.78e-32
Smc2	-1.65	3.33e-42	9.74e-40
Cenpk	-1.71	7.56e-28	1.24e-25
Blm	-1.73	7.1e-32	1.35e-29
Zeb2	-1.77	5.29e-29	9.21e-27
Lin54	-1.77	1.17e-21	1.51e-19
Birc5	-1.81	1.8e-35	4.09e-33
Ccnb2	-1.84	5.61e-26	8.72e-24
Cenph	-1.85	1.05e-33	2.13e-31
Plcb1	-1.85	1.57e-32	3.04e-30
Spc25	-1.89	1.4e-34	3.1e-32
Kctd18	-1.9	1.77e-27	2.86e-25
Cdk5rap2	-1.92	5.22e-48	1.88e-45
Ddx11	-1.92	1.23e-19	1.43e-17
Cdk1	-1.93	1.19e-40	3.34e-38
Nde1	-1.95	4.45e-28	7.43e-26
Clspn	-1.97	1.2e-25	1.83e-23
4930503L19Rik	-2.03	1.98e-20	2.39e-18
Rad51ap1	-2.03	1.21e-18	1.31e-16
Kif24	-2.04	5.36e-33	1.06e-30
Ccnb1	-2.04	1.12e-21	1.45e-19
Ncapg2	-2.06	3.06e-40	8.46e-38
Smc4	-2.09	4.91e-92	1.1e-88
Rad18	-2.11	6.33e-38	1.58e-35
Plk4	-2.14	2.19e-29	3.87e-27
Fbxo5	-2.14	1.06e-23	1.52e-21
Mcph1	-2.16	1.7e-53	7.99e-51
Bard1	-2.16	3.08e-23	4.26e-21
Knstrn	-2.17	1.84e-18	1.95e-16
Gpsm2	-2.19	8.76e-19	9.62e-17
Brca1	-2.2	6.77e-34	1.42e-31
Rangap1	-2.22	3.88e-25	5.81e-23
Ticrr	-2.24	2.12e-28	3.6e-26
Ndc1	-2.27	2.01e-31	3.79e-29
Rccd1	-2.3	3.48e-26	5.53e-24
Polh	-2.3	1.14e-23	1.62e-21
Hjurp	-2.36	1.65e-80	2.08e-77
G2e3	-2.37	1.86e-49	7.67e-47
E2f7	-2.39	3.93e-26	6.15e-24
Cenpn	-2.39	8.31e-26	1.28e-23
Ncaph	-2.4	5.15e-18	5.31e-16
Cep89	-2.41	1.48e-20	1.81e-18
Kntc1	-2.43	3.07e-47	1.09e-44
Rad54b	-2.44	3.83e-34	8.2e-32
Cenpa	-2.45	1.24e-50	5.31e-48
Mki67	-2.47	2.08e-85	3.82e-82
Trim59	-2.47	3.29e-39	8.84e-37
Kctd9	-2.54	9.43e-18	9.57e-16
Nusap1	-2.56	5.28e-65	4.1e-62
Dbf4	-2.57	1.84e-38	4.83e-36
Trip13	-2.6	1.39e-28	2.4e-26
Cenpe	-2.62	7.81e-76	7.89e-73
Gas2l3	-2.63	2.75e-20	3.29e-18
Traip	-2.64	1.25e-19	1.45e-17
Stil	-2.65	6.39e-30	1.15e-27
Top2a	-2.66	2.4e-147	4.84e-143
Cenpf	-2.66	5.43e-56	2.81e-53
Ccdc18	-2.68	1.39e-30	2.57e-28
Kpna2	-2.68	2.98e-22	4.01e-20
Mastl	-2.69	4.85e-33	9.69e-31
Zwilch	-2.76	5.19e-57	2.76e-54
Cdca8	-2.76	3.85e-48	1.41e-45
Cenpp	-2.78	2.26e-97	5.69e-94
Incenp	-2.78	2.25e-42	6.69e-40
Bora	-2.8	8.08e-50	3.4e-47
Ckap2	-2.89	1.62e-28	2.77e-26
Eme1	-2.9	2.08e-22	2.81e-20
Kif20a	-2.9	8.91e-21	1.1e-18
E2f8	-2.92	1.98e-20	2.39e-18
Brip1	-2.93	6.92e-65	5.17e-62
Cenpi	-2.93	6.69e-30	1.2e-27
Nuf2	-2.95	9.88e-34	2.04e-31
Tacc3	-2.97	3.14e-47	1.09e-44
Tpx2	-2.99	4.34e-69	3.81e-66
Kif22	-3.01	2.91e-44	9.19e-42
Aurkb	-3.03	3.31e-36	7.6e-34
Cip2a	-3.1	2.42e-35	5.42e-33
Kif20b	-3.11	7.97e-64	5.54e-61
Racgap1	-3.15	2.04e-58	1.18e-55
Polq	-3.18	1.18e-48	4.59e-46
Gen1	-3.24	4.54e-38	1.15e-35
Shcbp1	-3.25	3.22e-49	1.27e-46
Esco2	-3.26	3.17e-28	5.33e-26
Sgo2a	-3.29	1.73e-39	4.73e-37
Ect2	-3.31	1.77e-83	2.55e-80
Ncapg	-3.31	3.4e-42	9.8e-40
Dlgap5	-3.31	1.9e-38	4.91e-36
Prc1	-3.32	2.8e-77	2.98e-74
Bub1b	-3.34	9.09e-38	2.21e-35
Ncapd2	-3.36	5.2e-74	5e-71
Spdl1	-3.39	3.91e-29	6.86e-27
Foxm1	-3.42	3.94e-22	5.24e-20
Lockd	-3.45	1.22e-67	9.88e-65
Cep128	-3.47	4.44e-84	7.46e-81
Hmmr	-3.47	3.46e-51	1.55e-48
Melk	-3.52	1.93e-43	5.99e-41
Aurka	-3.52	2.63e-37	6.31e-35
Anln	-3.58	1.1e-77	1.31e-74
Cenpl	-3.59	3.9e-20	4.63e-18
Ndc80	-3.6	6.11e-52	2.8e-49
Ska1	-3.69	2.3e-43	7.03e-41
Cit	-3.73	1.14e-62	7.4e-60
Kif18a	-3.74	2.75e-62	1.73e-59
Mis18bp1	-3.75	6.29e-73	5.77e-70
Bub1	-3.75	6.23e-58	3.49e-55
BC030867	-3.75	8.63e-24	1.24e-21
Gm41555	-3.76	6.79e-22	8.89e-20
Sgo1	-3.78	1.97e-48	7.49e-46
Kif23	-3.81	7.72e-84	1.2e-80
Aspm	-3.82	2.91e-49	1.18e-46
Kifc5b	-3.87	7.29e-46	2.37e-43
Ska3	-3.87	9.36e-33	1.84e-30
Arhgap19	-3.89	1.9e-27	3.04e-25
Ttk	-3.9	7.77e-81	1.05e-77
Kif15	-3.91	6.08e-132	4.09e-128
Ckap2l	-3.98	3.16e-55	1.56e-52
Diaph3	-4	1.51e-132	1.53e-128
Fancd2	-4.01	1.28e-36	2.96e-34
Kifc1	-4.06	2.13e-57	1.16e-54
Knl1	-4.09	1.33e-115	6.69e-112
Efcab11	-4.13	2.24e-55	1.13e-52
Spag5	-4.15	8.53e-47	2.87e-44
Cdca2	-4.28	3.25e-101	1.09e-97
Cdc25c	-4.29	1.05e-38	2.79e-36
Arhgap11a	-4.29	5.82e-37	1.37e-34
Kif11	-4.33	1.62e-113	6.52e-110
Fanci	-4.34	1.21e-23	1.7e-21
Ccnf	-4.39	3.63e-62	2.22e-59
Rtkn2	-4.4	5.99e-24	8.76e-22
Fam83d	-4.43	2.78e-25	4.22e-23
Cep55	-4.44	6.65e-63	4.48e-60
Espl1	-4.47	6.65e-38	1.64e-35
Troap	-4.58	1.85e-23	2.59e-21
Gm3550	-4.68	2.19e-20	2.63e-18
Iqgap3	-4.69	3.1e-34	6.81e-32
Kif2c	-4.69	2.52e-33	5.08e-31
Kif18b	-4.85	4.4e-47	1.51e-44
Kif4	-4.93	3.1e-86	6.27e-83
Ankle1	-5.04	5.16e-42	1.47e-39
Depdc1a	-5.07	2.65e-77	2.97e-74
Depdc1b	-5.33	8.13e-43	2.45e-40
Prr11	-5.54	1.7e-59	1.01e-56
Neil3	-5.71	1.63e-97	4.7e-94
Kif14	-5.77	2.27e-48	8.48e-46
Parpbp	-6.01	3.46e-54	1.66e-51
Pif1	-6.11	4.31e-38	1.1e-35
