# Supplementary material for: Defects in nephrogenesis result in an expansion of the Foxd1+ stromal progenitor population
Source: Development. 2026 Jan 7;153(1):dev204964. doi: 10.1242/dev.204964 (PMC12848570; doi:10.1242/dev.204964)
Supplement: Table S4. E15.5 mouse con_vs_mut_DEG_NZ stroma.xlsx [file develop-153-204964-TableS4.xlsx]

## Sheet: Stromal Prog All_Con vs Mut
Gene	Log Fold Change	p-value	padj
Sfrp4	-4.93	5.92e-11	3.42e-09
Hbb-y	-4.76	2.23e-21	4.23e-19
Dock3	-3.9	1.15e-15	1.16e-13
Slc26a7	-3.2	4.12e-21	7.57e-19
Gm14403	-3.2	5.07e-12	3.48e-10
Gm49226	-3.09	3.4e-18	4.81e-16
G730003C15Rik	-2.71	3.04e-15	2.93e-13
Tex15	-2.68	2.73e-38	1.76e-35
Gm13008	-2.51	1.91e-10	1.03e-08
Gm8797	-2.45	1.52e-36	8.42e-34
Brinp3	-2.44	1.75e-10	9.5e-09
4930520K02Rik	-2.41	3.05e-16	3.37e-14
Gm15577	-2.37	1.29e-14	1.15e-12
Rmst	-2.35	1.07e-33	4.82e-31
Unc5d	-2.27	3.17e-33	1.38e-30
C130073E24Rik	-2.14	8.35e-11	4.7e-09
Zfp949	-2.05	1.71e-72	5.85e-69
Gm10578	-2.05	7.32e-15	6.71e-13
Crabp1	-1.99	3.62e-36	1.92e-33
Eif3j2	-1.98	4.35e-12	3.06e-10
Cntnap4	-1.96	6.92e-23	1.52e-20
Nkain2	-1.93	9.79e-42	7.32e-39
Col6a6	-1.91	7.99e-29	2.77e-26
Epha5	-1.91	1.64e-12	1.2e-10
Kdm5d	-1.85	1.62e-43	1.38e-40
Slc14a2	-1.76	7.68e-15	7.01e-13
Gm43305	-1.73	2.08e-10	1.11e-08
Chl1	-1.69	6.99e-20	1.18e-17
Grip1os2	-1.67	2.56e-12	1.83e-10
Gm39326	-1.65	5.5e-12	3.77e-10
Lrfn5	-1.64	7.14e-13	5.4e-11
Has2os	-1.63	5.18e-11	3.02e-09
Them7	-1.62	7.5e-11	4.26e-09
Gm15563	-1.61	1.75e-24	4.45e-22
Tmem178b	-1.6	2.7e-10	1.42e-08
Adamts18	-1.58	3.35e-13	2.68e-11
Has2	-1.57	1.17e-13	9.67e-12
Gm11536	-1.53	3.62e-16	3.93e-14
Creb5	-1.53	4.91e-12	3.39e-10
Tcerg1l	-1.52	6.87e-10	3.37e-08
Uty	-1.47	3.08e-91	1.47e-87
Gm31727	-1.46	3.31e-13	2.65e-11
Gm15398	-1.45	6.76e-17	8e-15
4930484I04Rik	-1.43	4.34e-17	5.32e-15
Snhg11	-1.43	3.96e-10	2.04e-08
Ncam2	-1.42	2.13e-85	8.51e-82
AW551984	-1.39	2.2e-11	1.37e-09
D930007P13Rik	-1.39	3.5e-11	2.11e-09
Cdh9	-1.38	3.43e-18	4.83e-16
Kcns3	-1.36	1.18e-18	1.73e-16
Gm15520	-1.36	8.21e-13	6.17e-11
Galnt13	-1.35	9.58e-55	2.29e-51
Lrtm1	-1.33	2.02e-13	1.66e-11
Cntnap2	-1.32	1.25e-47	1.66e-44
Grm8	-1.31	3.98e-22	7.99e-20
Mir133a-1hg	-1.31	4.51e-11	2.67e-09
Angptl3	-1.31	1.14e-10	6.31e-09
Jun	-1.3	5.9e-17	7.05e-15
Map3k20	-1.29	2.69e-25	7.16e-23
Gm48094	-1.26	6.94e-11	3.97e-09
Gm9993	-1.25	8.8e-11	4.92e-09
Gm14410	-1.23	3.61e-15	3.46e-13
Ddx3y	-1.21	3.3e-29	1.16e-26
Stmn2	-1.2	5.86e-10	2.9e-08
Gm47283	-1.18	2.01e-91	1.2e-87
A730049H05Rik	-1.18	3.67e-23	8.2e-21
Gm14325	-1.13	3.08e-13	2.48e-11
Abi3bp	-1.13	6.01e-11	3.47e-09
Thsd7b	-1.12	2.55e-11	1.57e-09
Kctd4	-1.11	9.68e-10	4.64e-08
Gm5149	-1.1	3.25e-17	4.05e-15
Gm16036	-1.1	1.69e-16	1.94e-14
Olfml3	-1.09	1.49e-29	5.4e-27
Zfp738	-1.08	1.77e-17	2.25e-15
AC149090.1	-1.07	1.09e-35	5.52e-33
Nnat	-1.06	4.84e-37	2.82e-34
Ptgfr	-1.06	3.25e-16	3.58e-14
E130102H24Rik	-1.05	5.81e-10	2.88e-08
Mgst1	-1.04	1.19e-23	2.79e-21
1700109K24Rik	-1.04	1.93e-22	4.08e-20
Gm50013	-1.04	1.77e-14	1.56e-12
Gm26911	-1.04	1.3e-12	9.54e-11
Slit3	-1.03	4.06e-19	6.39e-17
Kctd8	-1.03	4.72e-12	3.28e-10
4933424G05Rik	-1.02	1.05e-13	8.75e-12
Adam12	-1.01	1.14e-18	1.69e-16
2700033N17Rik	-1	3.65e-11	2.19e-09
Tle2	-0.99	7.92e-11	4.48e-09
Gm44686	-0.98	3.95e-25	1.03e-22
4930512B01Rik	-0.97	9.56e-12	6.31e-10
Zfp385b	-0.97	8.09e-11	4.56e-09
Runx1t1	-0.96	3.2e-27	9.8e-25
Gm46367	-0.96	2.21e-14	1.92e-12
Pcdh7	-0.96	9.63e-12	6.34e-10
Chsy3	-0.95	9.92e-21	1.72e-18
Gm10134	-0.94	8.64e-10	4.16e-08
4930517O19Rik	-0.93	3.83e-23	8.47e-21
Crabp2	-0.93	6.61e-15	6.08e-13
Eif2s3y	-0.92	2.42e-25	6.57e-23
Phactr1	-0.92	2.14e-14	1.87e-12
Gm20404	-0.92	4.81e-11	2.83e-09
Dlk1	-0.91	2.15e-24	5.36e-22
Tgfb2	-0.91	6.68e-17	7.95e-15
Dpf3	-0.91	6.62e-11	3.8e-09
Dlg2	-0.9	1.19e-11	7.71e-10
Ccser1	-0.9	2.29e-10	1.22e-08
Cdh10	-0.9	4.14e-10	2.11e-08
Ebf3	-0.89	9.3e-55	2.29e-51
Acss3	-0.89	8.08e-20	1.34e-17
Vegfd	-0.89	1.45e-17	1.86e-15
Rpgrip1	-0.89	2.99e-10	1.56e-08
Gabrb2	-0.88	2.45e-12	1.77e-10
Lypd6	-0.85	7.62e-18	9.95e-16
Nrxn1	-0.84	4.8e-19	7.4e-17
Adamts17	-0.84	9.84e-18	1.28e-15
Gm11149	-0.84	8.66e-17	1e-14
Rarres2	-0.84	2.88e-12	2.04e-10
Gm47271	-0.83	3.89e-17	4.82e-15
Gm28198	-0.83	5e-15	4.72e-13
Setd4	-0.82	5.52e-13	4.23e-11
Eya4	-0.81	1.22e-42	1e-39
D830024N08Rik	-0.81	7.31e-12	4.92e-10
D330041H03Rik	-0.81	7.39e-10	3.58e-08
Lysmd4	-0.79	7.96e-20	1.33e-17
Olfr1033	-0.79	3.65e-16	3.95e-14
Csgalnact1	-0.79	5.21e-15	4.9e-13
Islr	-0.78	4.83e-18	6.68e-16
1500004A13Rik	-0.78	2.46e-15	2.41e-13
Cmss1	-0.77	1.42e-43	1.26e-40
Igfbp6	-0.77	1.46e-19	2.37e-17
Gca	-0.76	1.75e-12	1.27e-10
Grm3	-0.76	7.98e-12	5.31e-10
Gm49969	-0.76	4.52e-10	2.28e-08
Gm15283	-0.75	1.56e-15	1.55e-13
Pard3bos1	-0.74	5.7e-18	7.79e-16
Insyn2a	-0.73	1.11e-15	1.13e-13
Tspan12	-0.73	2.81e-12	2e-10
Il11ra1	-0.73	3.48e-11	2.1e-09
Luzp2	-0.72	1.15e-28	3.86e-26
Gm48678	-0.72	2.1e-16	2.35e-14
Gm17106	-0.72	5.25e-15	4.92e-13
Dact1	-0.7	1.97e-15	1.95e-13
Gm19710	-0.69	4.21e-13	3.3e-11
Gm47167	-0.69	1.16e-11	7.49e-10
Kcnd2	-0.68	1.43e-110	1.71e-106
Gm20275	-0.68	1.53e-22	3.27e-20
Brd9	-0.68	5.98e-15	5.54e-13
Klhl4	-0.68	2.05e-10	1.1e-08
Map2	-0.67	3.61e-20	6.16e-18
Pak7	-0.67	6.95e-17	8.18e-15
Sema3c	-0.66	7.11e-19	1.08e-16
Gm28258	-0.66	4.84e-14	4.11e-12
Gm43713	-0.66	4.23e-13	3.31e-11
Gm26749	-0.66	2.26e-11	1.41e-09
Bmpr1b	-0.65	8.67e-23	1.88e-20
Pcdh15	-0.65	4.17e-16	4.49e-14
Smarca1	-0.65	1.42e-15	1.43e-13
Cdh6	-0.64	3.83e-15	3.65e-13
Postn	-0.64	4.39e-13	3.4e-11
Glo1	-0.64	8.54e-12	5.67e-10
Slc16a4	-0.64	3.4e-11	2.06e-09
6330403K07Rik	-0.64	2.73e-10	1.43e-08
Rbm4b	-0.62	5.36e-15	5.01e-13
Reps2	-0.62	4.5e-11	2.67e-09
Gm28375	-0.61	3.82e-10	1.97e-08
Sned1	-0.59	8.77e-21	1.53e-18
Gm49267	-0.59	1.87e-17	2.36e-15
Gm49708	-0.59	2.93e-13	2.37e-11
Gm37240	-0.59	1.29e-12	9.52e-11
Gm20631	-0.58	6.28e-16	6.53e-14
Gm20033	-0.58	2.29e-11	1.42e-09
Foxp2	-0.57	6.58e-44	6.29e-41
5330438D12Rik	-0.56	4.56e-32	1.88e-29
Maged2	-0.56	1.98e-27	6.24e-25
Smoc2	-0.56	4.17e-19	6.52e-17
Rspo3	-0.56	5.85e-13	4.46e-11
Gm42439	-0.56	1.83e-11	1.16e-09
Lrfn2	-0.56	9.79e-11	5.46e-09
Xkr4	-0.55	1.26e-11	8.13e-10
Lrig1	-0.55	4.15e-11	2.48e-09
Igf2	-0.54	1.49e-30	5.66e-28
Zranb2	-0.54	7.69e-27	2.33e-24
Lgr4	-0.54	5.8e-19	8.89e-17
Gm35188	-0.54	4.44e-17	5.41e-15
Hoxaas3	-0.54	2.07e-16	2.34e-14
Slc24a5	-0.54	1.81e-11	1.15e-09
Foxd1	-0.52	7e-31	2.7e-28
Chst11	-0.52	1.82e-15	1.8e-13
Nenf	-0.52	8.06e-11	4.55e-09
Vstm2b	-0.51	9.72e-10	4.64e-08
Zfp36l1	-0.5	1.41e-23	3.28e-21
Pdcd4	-0.5	2.3e-22	4.77e-20
Adgrv1	-0.5	7.68e-12	5.13e-10
Col11a1	-0.5	3.75e-10	1.94e-08
Cdh2	-0.49	1.89e-25	5.25e-23
Clk1	-0.49	2.98e-20	5.13e-18
Tafa1	-0.49	1.89e-19	3.05e-17
Hibadh	-0.49	1.67e-13	1.37e-11
Rian	-0.48	4.71e-17	5.71e-15
Col26a1	-0.48	6.45e-14	5.43e-12
Cdk8	-0.47	6.66e-21	1.19e-18
Adamts9	-0.46	6.25e-35	2.93e-32
Fhit	-0.46	1.08e-11	7.07e-10
Gm16599	-0.46	2.15e-11	1.35e-09
Sema3d	-0.45	1.18e-39	8.09e-37
Cd63	-0.45	8.66e-20	1.43e-17
Nrep	-0.45	4.35e-13	3.38e-11
Hoxa9	-0.44	3.04e-14	2.62e-12
Lrrc4	-0.44	6.62e-11	3.8e-09
Rab11fip2	-0.44	1.16e-10	6.38e-09
P4hb	-0.44	8.44e-10	4.07e-08
C430049B03Rik	-0.43	4.03e-18	5.61e-16
Thsd7a	-0.43	5.86e-15	5.45e-13
Wsb1	-0.43	1.07e-14	9.63e-13
Kdm1a	-0.43	2.35e-14	2.03e-12
Tgfbi	-0.43	1.68e-11	1.07e-09
Pdgfra	-0.42	9.59e-44	8.82e-41
Camk1d	-0.42	7.97e-21	1.4e-18
Ybx3	-0.42	6.06e-11	3.49e-09
Mme	-0.42	8.24e-10	3.99e-08
Negr1	-0.41	3.25e-25	8.54e-23
Prpf4b	-0.4	4.4e-26	1.27e-23
5730522E02Rik	-0.39	7.19e-10	3.5e-08
Mdk	-0.37	3.54e-48	4.98e-45
Rpl29	-0.37	2.74e-28	8.96e-26
Lgals1	-0.37	7.41e-12	4.98e-10
Plod2	-0.37	2.43e-10	1.29e-08
Gm42418	-0.36	1.06e-39	7.47e-37
Lama4	-0.35	6.15e-18	8.36e-16
Fgfr2	-0.34	5.16e-17	6.2e-15
Celf2	-0.34	4.66e-11	2.74e-09
Rps18	-0.33	3.59e-24	8.75e-22
Rps27	-0.33	1.01e-21	1.94e-19
Pcsk5	-0.33	7.44e-18	9.77e-16
Adamts6	-0.33	1.07e-16	1.23e-14
Ube2b	-0.33	4.64e-10	2.33e-08
Il1rapl1	-0.32	4.14e-22	8.24e-20
Calr	-0.32	6.28e-15	5.79e-13
Hivep2	-0.32	4.15e-13	3.27e-11
Chd3	-0.31	2.15e-16	2.4e-14
Col1a1	-0.31	7.14e-14	5.99e-12
Mfap2	-0.31	5.52e-12	3.77e-10
Rsrp1	-0.3	3.51e-13	2.79e-11
Sema6a	-0.3	1.43e-10	7.83e-09
Ntm	-0.29	2.64e-23	5.95e-21
Ppib	-0.29	1.92e-14	1.68e-12
Bnc2	-0.28	4.46e-47	5.61e-44
Son	-0.28	4.81e-30	1.8e-27
Hnrnpa1	-0.28	1.12e-10	6.22e-09
Cadm1	-0.26	1.04e-25	2.95e-23
Plagl1	-0.26	4.44e-10	2.25e-08
Sdk1	-0.25	1.74e-44	1.73e-41
Efna5	-0.25	1.76e-35	8.75e-33
Fip1l1	-0.25	5.52e-10	2.74e-08
Unc5c	-0.24	6.49e-18	8.66e-16
Rps14	-0.23	3.13e-15	3.01e-13
Cdkn1c	-0.23	4.21e-12	2.97e-10
Meg3	-0.23	7.14e-11	4.07e-09
Rps29	-0.22	1.19e-14	1.07e-12
Strbp	-0.22	9.26e-12	6.13e-10
Ddx17	-0.22	5.03e-10	2.52e-08
Tpt1	-0.21	6.43e-16	6.65e-14
Rps9	-0.21	2.93e-11	1.79e-09
Rpl17	-0.21	2e-10	1.08e-08
Pnisr	-0.2	2.5e-10	1.32e-08
Rplp1	-0.2	6.22e-10	3.07e-08
Mir100hg	-0.19	4.73e-36	2.46e-33
Cfh	-0.19	1.87e-16	2.13e-14
Rps26	-0.19	2.34e-13	1.91e-11
Rpl37a	-0.18	4.05e-10	2.07e-08
Tut4	-0.17	2.45e-12	1.77e-10
Rps15a	-0.17	2.66e-11	1.63e-09
H3f3b	-0.16	1.08e-11	7.07e-10
Klhdc10	-0.15	5.14e-16	5.46e-14
Aldh1a2	-0.15	1.25e-12	9.22e-11
Rps7	-0.15	7.29e-10	3.54e-08
Adgrl2	-0.14	6.86e-18	9.06e-16
Cped1	-0.13	2.54e-12	1.83e-10
Luc7l2	-0.12	2.2e-10	1.17e-08
Malat1	-0.09	1.76e-42	1.4e-39
Gpc6	0.04	1.5e-11	9.65e-10
Mecom	0.05	1.85e-11	1.17e-09
Meis2	0.07	2.12e-22	4.44e-20
Ldb2	0.07	7.9e-13	5.96e-11
Pbx1	0.08	3.07e-53	6.68e-50
Meis1	0.09	2.25e-21	4.23e-19
Nr2f2	0.11	5.03e-16	5.37e-14
Slc8a1	0.12	2.11e-31	8.4e-29
Rora	0.12	3.3e-16	3.6e-14
Gpc3	0.13	2.8e-49	4.19e-46
Etl4	0.13	1.32e-24	3.39e-22
Cdh11	0.13	2.72e-17	3.4e-15
Alcam	0.14	2.22e-50	3.79e-47
Setbp1	0.15	2.99e-13	2.41e-11
Rps2	0.15	2.14e-10	1.15e-08
Ankrd11	0.17	3.46e-11	2.09e-09
Tenm3	0.18	4.4e-24	1.06e-21
Gnaq	0.19	4.67e-15	4.43e-13
Ror1	0.2	3.22e-18	4.61e-16
Dennd1a	0.2	3.94e-13	3.11e-11
Hbb-bs	0.21	1.06e-33	4.82e-31
Fmnl2	0.21	9.32e-17	1.08e-14
Wwp1	0.21	6e-13	4.55e-11
H2afz	0.23	1.34e-19	2.19e-17
Ubb	0.24	2.21e-17	2.78e-15
Phip	0.24	3.36e-14	2.89e-12
Bicc1	0.24	2.74e-10	1.43e-08
Ptprg	0.25	1.49e-15	1.49e-13
Igfbp5	0.25	2.32e-11	1.43e-09
Dhrs3	0.25	1.48e-10	8.11e-09
Ankhd1	0.25	1.64e-10	8.93e-09
Pde3a	0.26	5.27e-16	5.55e-14
Rarb	0.27	5.43e-21	9.84e-19
Mllt3	0.27	8.47e-17	9.88e-15
Atrnl1	0.28	4.8e-45	5.21e-42
Ank3	0.28	2.44e-35	1.19e-32
Msi2	0.28	2.72e-22	5.57e-20
Lhfp	0.28	7.24e-19	1.1e-16
Pds5a	0.28	3.68e-13	2.91e-11
Arl15	0.29	1.39e-21	2.67e-19
Ptn	0.3	2.13e-23	4.84e-21
Wwc2	0.3	1.12e-11	7.31e-10
Smchd1	0.3	5.34e-10	2.66e-08
Zfp609	0.32	9.53e-16	9.78e-14
Pawr	0.32	5.09e-13	3.91e-11
Gm14582	0.32	1.66e-12	1.21e-10
Lims1	0.32	3.56e-10	1.85e-08
Gab2	0.33	2.99e-29	1.07e-26
Nhs	0.33	2.46e-25	6.6e-23
Prickle2	0.33	3.35e-22	6.79e-20
Mcu	0.33	1e-12	7.48e-11
Mast2	0.33	3.03e-12	2.15e-10
Lmnb1	0.34	1.54e-10	8.43e-09
Mcmbp	0.34	5.17e-10	2.58e-08
Maml2	0.35	3.1e-37	1.9e-34
Plcl1	0.35	5.96e-21	1.07e-18
Nkain3	0.35	1.05e-18	1.57e-16
Mat2a	0.35	9.65e-12	6.34e-10
Ptp4a2	0.35	1.68e-11	1.07e-09
Id3	0.35	4.51e-11	2.67e-09
1700025G04Rik	0.35	8.68e-11	4.87e-09
Itga9	0.36	2.84e-42	2.19e-39
Trim24	0.36	2.26e-24	5.57e-22
Arhgap10	0.36	4.34e-17	5.32e-15
Pbx3	0.39	4.1e-28	1.32e-25
Hba-a1	0.39	2.01e-27	6.24e-25
Rai14	0.39	5.06e-17	6.11e-15
Ckap5	0.4	1.22e-14	1.1e-12
Atad2	0.4	4.63e-12	3.24e-10
Reln	0.41	2.05e-24	5.16e-22
Adk	0.41	1.56e-18	2.27e-16
Spats2	0.41	3.65e-13	2.9e-11
Zswim6	0.42	5.86e-13	4.46e-11
Lsamp	0.43	8.28e-30	3.04e-27
Hdac9	0.43	2.8e-12	2e-10
Ptpn9	0.43	2.73e-11	1.67e-09
Tenm4	0.44	1.31e-51	2.41e-48
Mms22l	0.44	6.89e-10	3.38e-08
Oxr1	0.44	8.61e-10	4.15e-08
Slc2a13	0.45	3.08e-46	3.55e-43
Col12a1	0.45	1.9e-14	1.67e-12
Cdk14	0.45	2.27e-11	1.41e-09
Mb21d2	0.45	7.43e-11	4.23e-09
Kdm5c	0.45	1.98e-10	1.07e-08
Arhgap24	0.46	5.39e-24	1.29e-21
Sh3rf1	0.46	2.24e-16	2.49e-14
Cenpp	0.46	4.31e-10	2.19e-08
Galnt17	0.47	1.8e-23	4.14e-21
Nav1	0.48	6.46e-10	3.18e-08
Dlc1	0.49	1.88e-25	5.25e-23
Smc4	0.49	1.91e-16	2.17e-14
Colec12	0.49	4.66e-12	3.25e-10
Dock4	0.5	6.2e-16	6.47e-14
Bach2	0.52	4.6e-21	8.4e-19
Apbb2	0.52	1.26e-18	1.85e-16
Cep192	0.52	4.06e-14	3.47e-12
B3galt1	0.54	2.51e-11	1.54e-09
Rbpms	0.55	2.32e-36	1.26e-33
Hmga2	0.55	3.07e-19	4.87e-17
Cyth3	0.55	7.01e-10	3.42e-08
Top2a	0.57	7.78e-22	1.53e-19
Atxn1	0.57	8.74e-10	4.2e-08
Sh3d19	0.58	8.5e-19	1.28e-16
Bcl2l1	0.58	1.66e-11	1.06e-09
Kif20b	0.58	6.2e-10	3.06e-08
Peak1	0.59	5.87e-37	3.34e-34
Nusap1	0.59	5.67e-12	3.85e-10
Prc1	0.59	2.49e-10	1.32e-08
Anln	0.59	3.83e-10	1.97e-08
Dgkh	0.6	8.26e-15	7.48e-13
Pakap.1	0.6	8.49e-13	6.36e-11
Ect2	0.6	1.1e-11	7.16e-10
Brip1	0.6	2.12e-11	1.33e-09
Kif23	0.6	4.98e-11	2.92e-09
Xylt1	0.62	3.44e-14	2.95e-12
Fry	0.64	3.72e-21	6.96e-19
Diaph3	0.64	6.2e-18	8.37e-16
Arhgap6	0.64	9.37e-14	7.83e-12
Ets1	0.64	3.54e-11	2.12e-09
Ttk	0.64	4.04e-10	2.07e-08
Gdnf	0.65	1.1e-28	3.76e-26
Kif15	0.65	5.45e-18	7.49e-16
Tpx2	0.65	2.27e-12	1.64e-10
Neil3	0.65	5.88e-11	3.41e-09
Racgap1	0.65	3.76e-10	1.94e-08
Dock10	0.66	1.21e-22	2.61e-20
Kif11	0.66	2.88e-15	2.79e-13
Fli1	0.67	1.45e-28	4.8e-26
Lbh	0.67	1.04e-12	7.77e-11
Lockd	0.67	5.06e-11	2.96e-09
Knl1	0.68	3.27e-16	3.59e-14
Ppfibp2	0.68	4.15e-10	2.11e-08
Plcb1	0.71	3.84e-11	2.3e-09
Sox5	0.72	6.72e-31	2.63e-28
Mylk	0.72	3.97e-26	1.16e-23
Timp3	0.72	6.09e-14	5.14e-12
Iqgap2	0.74	9.57e-28	3.05e-25
Atp10a	0.74	2.61e-10	1.38e-08
Fhl2	0.75	4.1e-50	6.53e-47
Ncapg2	0.75	1.12e-13	9.29e-12
Cit	0.75	5.93e-12	4.02e-10
Fabp4	0.76	2.26e-19	3.63e-17
9630014M24Rik	0.76	7.92e-15	7.2e-13
Pole	0.76	4.87e-13	3.75e-11
Ptprm	0.78	4.39e-12	3.08e-10
Cdca2	0.79	6.63e-18	8.81e-16
Kntc1	0.79	1.67e-14	1.48e-12
Arhgap26	0.8	4.41e-14	3.75e-12
Tacc3	0.8	5.57e-12	3.8e-10
Tbc1d4	0.84	2.52e-19	4.02e-17
Gm32647	0.85	1.17e-15	1.19e-13
Camk2n1	0.86	7.95e-17	9.32e-15
Itga1	0.86	4.89e-12	3.38e-10
Gucy1a1	0.87	5.09e-11	2.97e-09
Sorcs1	0.88	7.48e-21	1.33e-18
Zeb2	0.89	1.13e-15	1.15e-13
Tcf21	0.9	1.36e-31	5.52e-29
Cadps2	0.9	3.36e-18	4.78e-16
Dlgap1	0.9	1.01e-17	1.3e-15
Col25a1	0.91	9.02e-38	5.68e-35
Telo2	0.91	1.42e-10	7.83e-09
Mpp6	0.92	2.97e-59	8.88e-56
Pid1	0.94	3.12e-46	3.55e-43
Celf4	0.94	5.37e-40	3.89e-37
Msrb3	0.96	4.77e-12	3.3e-10
Ablim1	0.98	6.89e-16	7.1e-14
Ak5	0.98	2.55e-13	2.07e-11
Tmem132d	0.99	4.39e-10	2.22e-08
Cacnb2	1.01	4.67e-19	7.25e-17
Erbb4	1.02	8.74e-11	4.89e-09
Myocd	1.04	5.24e-16	5.54e-14
Etv5	1.04	7.58e-12	5.08e-10
Gucy1b1	1.07	2.59e-15	2.53e-13
Svep1	1.08	3.97e-10	2.04e-08
Ecm1	1.09	1.13e-38	7.53e-36
Trim62	1.09	6.96e-10	3.4e-08
Gm10260	1.1	4.8e-22	9.48e-20
Cdc25b	1.12	5.57e-16	5.84e-14
Prkg1	1.13	2.17e-25	5.97e-23
Gata6	1.13	2.2e-11	1.37e-09
Angpt1	1.14	4.26e-13	3.32e-11
Kif18b	1.17	3.03e-15	2.93e-13
Grm7	1.18	2.39e-26	7.05e-24
Chchd10	1.18	1.27e-13	1.04e-11
Col4a4	1.19	7.78e-33	3.26e-30
Mt1	1.24	1.75e-11	1.11e-09
Rem1	1.26	1.21e-10	6.68e-09
Tbx3	1.28	9.23e-22	1.79e-19
Etv4	1.33	1.74e-10	9.43e-09
Slco1a4	1.37	6.87e-52	1.37e-48
Ankle1	1.37	4.75e-16	5.09e-14
Sorbs2	1.39	5.15e-33	2.2e-30
Inf2	1.39	6.58e-20	1.12e-17
Fxyd2	1.43	2.16e-26	6.47e-24
Lmo7	1.47	1.49e-18	2.17e-16
Tagln	1.47	4.77e-10	2.39e-08
Mpped2	1.48	3.45e-35	1.65e-32
Ptpru	1.49	1.27e-14	1.13e-12
Col4a3	1.51	2.94e-18	4.23e-16
Xist	1.54	5.78e-127	1.38e-122
Col8a1	1.55	1.2e-12	8.9e-11
Itga8	1.56	4.04e-18	5.61e-16
Tsix	1.57	6.76e-105	5.39e-101
Pcp4	1.72	1.04e-10	5.78e-09
Dgki	1.76	3.91e-21	7.25e-19
Spink1	1.78	2.76e-10	1.44e-08
Sostdc1	1.84	2.48e-10	1.32e-08
Ttc36	1.85	6.06e-12	4.09e-10
Svopl	1.86	6.29e-18	8.45e-16
S100g	1.92	1.66e-17	2.12e-15
Lhx1	2.12	3.31e-11	2.02e-09
Acta2	2.13	3.27e-37	1.95e-34
Dkk1	2.27	1.09e-33	4.83e-31
Aldob	2.36	2.45e-22	5.06e-20
Socs2	2.41	2.05e-15	2.01e-13
Spp2	2.54	4.71e-10	2.37e-08
9230110F11Rik	3.22	1.52e-12	1.11e-10
A530016L24Rik	4.25	5.41e-45	5.63e-42
Gm10320	4.51	8.54e-24	2.02e-21
Nphs2	4.84	4.6e-11	2.71e-09

## Sheet: NZ stroma_Con vs Mut
Gene	Log Fold Change	p-value	padj
Sfrp4	-4.93	5.92e-11	3.42e-09
Hbb-y	-4.76	2.23e-21	4.23e-19
Dock3	-3.9	1.15e-15	1.16e-13
Slc26a7	-3.2	4.12e-21	7.57e-19
Gm14403	-3.2	5.07e-12	3.48e-10
Gm49226	-3.09	3.4e-18	4.81e-16
G730003C15Rik	-2.71	3.04e-15	2.93e-13
Tex15	-2.68	2.73e-38	1.76e-35
Gm13008	-2.51	1.91e-10	1.03e-08
Gm8797	-2.45	1.52e-36	8.42e-34
Brinp3	-2.44	1.75e-10	9.5e-09
4930520K02Rik	-2.41	3.05e-16	3.37e-14
Gm15577	-2.37	1.29e-14	1.15e-12
Rmst	-2.35	1.07e-33	4.82e-31
Unc5d	-2.27	3.17e-33	1.38e-30
C130073E24Rik	-2.14	8.35e-11	4.7e-09
Zfp949	-2.05	1.71e-72	5.85e-69
Gm10578	-2.05	7.32e-15	6.71e-13
Crabp1	-1.99	3.62e-36	1.92e-33
Eif3j2	-1.98	4.35e-12	3.06e-10
Cntnap4	-1.96	6.92e-23	1.52e-20
Nkain2	-1.93	9.79e-42	7.32e-39
Col6a6	-1.91	7.99e-29	2.77e-26
Epha5	-1.91	1.64e-12	1.2e-10
Kdm5d	-1.85	1.62e-43	1.38e-40
Slc14a2	-1.76	7.68e-15	7.01e-13
Gm43305	-1.73	2.08e-10	1.11e-08
Chl1	-1.69	6.99e-20	1.18e-17
Grip1os2	-1.67	2.56e-12	1.83e-10
Gm39326	-1.65	5.5e-12	3.77e-10
Lrfn5	-1.64	7.14e-13	5.4e-11
Has2os	-1.63	5.18e-11	3.02e-09
Them7	-1.62	7.5e-11	4.26e-09
Gm15563	-1.61	1.75e-24	4.45e-22
Tmem178b	-1.6	2.7e-10	1.42e-08
Adamts18	-1.58	3.35e-13	2.68e-11
Has2	-1.57	1.17e-13	9.67e-12
Gm11536	-1.53	3.62e-16	3.93e-14
Creb5	-1.53	4.91e-12	3.39e-10
Tcerg1l	-1.52	6.87e-10	3.37e-08
Uty	-1.47	3.08e-91	1.47e-87
Gm31727	-1.46	3.31e-13	2.65e-11
Gm15398	-1.45	6.76e-17	8e-15
4930484I04Rik	-1.43	4.34e-17	5.32e-15
Snhg11	-1.43	3.96e-10	2.04e-08
Ncam2	-1.42	2.13e-85	8.51e-82
AW551984	-1.39	2.2e-11	1.37e-09
D930007P13Rik	-1.39	3.5e-11	2.11e-09
Cdh9	-1.38	3.43e-18	4.83e-16
Kcns3	-1.36	1.18e-18	1.73e-16
Gm15520	-1.36	8.21e-13	6.17e-11
Galnt13	-1.35	9.58e-55	2.29e-51
Lrtm1	-1.33	2.02e-13	1.66e-11
Cntnap2	-1.32	1.25e-47	1.66e-44
Grm8	-1.31	3.98e-22	7.99e-20
Mir133a-1hg	-1.31	4.51e-11	2.67e-09
Angptl3	-1.31	1.14e-10	6.31e-09
Jun	-1.3	5.9e-17	7.05e-15
Map3k20	-1.29	2.69e-25	7.16e-23
Gm48094	-1.26	6.94e-11	3.97e-09
Gm9993	-1.25	8.8e-11	4.92e-09
Gm14410	-1.23	3.61e-15	3.46e-13
Ddx3y	-1.21	3.3e-29	1.16e-26
Stmn2	-1.2	5.86e-10	2.9e-08
Gm47283	-1.18	2.01e-91	1.2e-87
A730049H05Rik	-1.18	3.67e-23	8.2e-21
Gm14325	-1.13	3.08e-13	2.48e-11
Abi3bp	-1.13	6.01e-11	3.47e-09
Thsd7b	-1.12	2.55e-11	1.57e-09
Kctd4	-1.11	9.68e-10	4.64e-08
Gm5149	-1.1	3.25e-17	4.05e-15
Gm16036	-1.1	1.69e-16	1.94e-14
Olfml3	-1.09	1.49e-29	5.4e-27
Zfp738	-1.08	1.77e-17	2.25e-15
AC149090.1	-1.07	1.09e-35	5.52e-33
Nnat	-1.06	4.84e-37	2.82e-34
Ptgfr	-1.06	3.25e-16	3.58e-14
E130102H24Rik	-1.05	5.81e-10	2.88e-08
Mgst1	-1.04	1.19e-23	2.79e-21
1700109K24Rik	-1.04	1.93e-22	4.08e-20
Gm50013	-1.04	1.77e-14	1.56e-12
Gm26911	-1.04	1.3e-12	9.54e-11
Slit3	-1.03	4.06e-19	6.39e-17
Kctd8	-1.03	4.72e-12	3.28e-10
4933424G05Rik	-1.02	1.05e-13	8.75e-12
Adam12	-1.01	1.14e-18	1.69e-16
2700033N17Rik	-1	3.65e-11	2.19e-09
Tle2	-0.99	7.92e-11	4.48e-09
Gm44686	-0.98	3.95e-25	1.03e-22
4930512B01Rik	-0.97	9.56e-12	6.31e-10
Zfp385b	-0.97	8.09e-11	4.56e-09
Runx1t1	-0.96	3.2e-27	9.8e-25
Gm46367	-0.96	2.21e-14	1.92e-12
Pcdh7	-0.96	9.63e-12	6.34e-10
Chsy3	-0.95	9.92e-21	1.72e-18
Gm10134	-0.94	8.64e-10	4.16e-08
4930517O19Rik	-0.93	3.83e-23	8.47e-21
Crabp2	-0.93	6.61e-15	6.08e-13
Eif2s3y	-0.92	2.42e-25	6.57e-23
Phactr1	-0.92	2.14e-14	1.87e-12
Gm20404	-0.92	4.81e-11	2.83e-09
Dlk1	-0.91	2.15e-24	5.36e-22
Tgfb2	-0.91	6.68e-17	7.95e-15
Dpf3	-0.91	6.62e-11	3.8e-09
Dlg2	-0.9	1.19e-11	7.71e-10
Ccser1	-0.9	2.29e-10	1.22e-08
Cdh10	-0.9	4.14e-10	2.11e-08
Ebf3	-0.89	9.3e-55	2.29e-51
Acss3	-0.89	8.08e-20	1.34e-17
Vegfd	-0.89	1.45e-17	1.86e-15
Rpgrip1	-0.89	2.99e-10	1.56e-08
Gabrb2	-0.88	2.45e-12	1.77e-10
Lypd6	-0.85	7.62e-18	9.95e-16
Nrxn1	-0.84	4.8e-19	7.4e-17
Adamts17	-0.84	9.84e-18	1.28e-15
Gm11149	-0.84	8.66e-17	1e-14
Rarres2	-0.84	2.88e-12	2.04e-10
Gm47271	-0.83	3.89e-17	4.82e-15
Gm28198	-0.83	5e-15	4.72e-13
Setd4	-0.82	5.52e-13	4.23e-11
Eya4	-0.81	1.22e-42	1e-39
D830024N08Rik	-0.81	7.31e-12	4.92e-10
D330041H03Rik	-0.81	7.39e-10	3.58e-08
Lysmd4	-0.79	7.96e-20	1.33e-17
Olfr1033	-0.79	3.65e-16	3.95e-14
Csgalnact1	-0.79	5.21e-15	4.9e-13
Islr	-0.78	4.83e-18	6.68e-16
1500004A13Rik	-0.78	2.46e-15	2.41e-13
Cmss1	-0.77	1.42e-43	1.26e-40
Igfbp6	-0.77	1.46e-19	2.37e-17
Gca	-0.76	1.75e-12	1.27e-10
Grm3	-0.76	7.98e-12	5.31e-10
Gm49969	-0.76	4.52e-10	2.28e-08
Gm15283	-0.75	1.56e-15	1.55e-13
Pard3bos1	-0.74	5.7e-18	7.79e-16
Insyn2a	-0.73	1.11e-15	1.13e-13
Tspan12	-0.73	2.81e-12	2e-10
Il11ra1	-0.73	3.48e-11	2.1e-09
Luzp2	-0.72	1.15e-28	3.86e-26
Gm48678	-0.72	2.1e-16	2.35e-14
Gm17106	-0.72	5.25e-15	4.92e-13
Dact1	-0.7	1.97e-15	1.95e-13
Gm19710	-0.69	4.21e-13	3.3e-11
Gm47167	-0.69	1.16e-11	7.49e-10
Kcnd2	-0.68	1.43e-110	1.71e-106
Gm20275	-0.68	1.53e-22	3.27e-20
Brd9	-0.68	5.98e-15	5.54e-13
Klhl4	-0.68	2.05e-10	1.1e-08
Map2	-0.67	3.61e-20	6.16e-18
Pak7	-0.67	6.95e-17	8.18e-15
Sema3c	-0.66	7.11e-19	1.08e-16
Gm28258	-0.66	4.84e-14	4.11e-12
Gm43713	-0.66	4.23e-13	3.31e-11
Gm26749	-0.66	2.26e-11	1.41e-09
Bmpr1b	-0.65	8.67e-23	1.88e-20
Pcdh15	-0.65	4.17e-16	4.49e-14
Smarca1	-0.65	1.42e-15	1.43e-13
Cdh6	-0.64	3.83e-15	3.65e-13
Postn	-0.64	4.39e-13	3.4e-11
Glo1	-0.64	8.54e-12	5.67e-10
Slc16a4	-0.64	3.4e-11	2.06e-09
6330403K07Rik	-0.64	2.73e-10	1.43e-08
Rbm4b	-0.62	5.36e-15	5.01e-13
Reps2	-0.62	4.5e-11	2.67e-09
Gm28375	-0.61	3.82e-10	1.97e-08
Sned1	-0.59	8.77e-21	1.53e-18
Gm49267	-0.59	1.87e-17	2.36e-15
Gm49708	-0.59	2.93e-13	2.37e-11
Gm37240	-0.59	1.29e-12	9.52e-11
Gm20631	-0.58	6.28e-16	6.53e-14
Gm20033	-0.58	2.29e-11	1.42e-09
Foxp2	-0.57	6.58e-44	6.29e-41
5330438D12Rik	-0.56	4.56e-32	1.88e-29
Maged2	-0.56	1.98e-27	6.24e-25
Smoc2	-0.56	4.17e-19	6.52e-17
Rspo3	-0.56	5.85e-13	4.46e-11
Gm42439	-0.56	1.83e-11	1.16e-09
Lrfn2	-0.56	9.79e-11	5.46e-09
Xkr4	-0.55	1.26e-11	8.13e-10
Lrig1	-0.55	4.15e-11	2.48e-09
Igf2	-0.54	1.49e-30	5.66e-28
Zranb2	-0.54	7.69e-27	2.33e-24
Lgr4	-0.54	5.8e-19	8.89e-17
Gm35188	-0.54	4.44e-17	5.41e-15
Hoxaas3	-0.54	2.07e-16	2.34e-14
Slc24a5	-0.54	1.81e-11	1.15e-09
Foxd1	-0.52	7e-31	2.7e-28
Chst11	-0.52	1.82e-15	1.8e-13
Nenf	-0.52	8.06e-11	4.55e-09
Vstm2b	-0.51	9.72e-10	4.64e-08
Zfp36l1	-0.5	1.41e-23	3.28e-21
Pdcd4	-0.5	2.3e-22	4.77e-20
Adgrv1	-0.5	7.68e-12	5.13e-10
Col11a1	-0.5	3.75e-10	1.94e-08
Cdh2	-0.49	1.89e-25	5.25e-23
Clk1	-0.49	2.98e-20	5.13e-18
Tafa1	-0.49	1.89e-19	3.05e-17
Hibadh	-0.49	1.67e-13	1.37e-11
Rian	-0.48	4.71e-17	5.71e-15
Col26a1	-0.48	6.45e-14	5.43e-12
Cdk8	-0.47	6.66e-21	1.19e-18
Adamts9	-0.46	6.25e-35	2.93e-32
Fhit	-0.46	1.08e-11	7.07e-10
Gm16599	-0.46	2.15e-11	1.35e-09
Sema3d	-0.45	1.18e-39	8.09e-37
Cd63	-0.45	8.66e-20	1.43e-17
Nrep	-0.45	4.35e-13	3.38e-11
Hoxa9	-0.44	3.04e-14	2.62e-12
Lrrc4	-0.44	6.62e-11	3.8e-09
Rab11fip2	-0.44	1.16e-10	6.38e-09
P4hb	-0.44	8.44e-10	4.07e-08
C430049B03Rik	-0.43	4.03e-18	5.61e-16
Thsd7a	-0.43	5.86e-15	5.45e-13
Wsb1	-0.43	1.07e-14	9.63e-13
Kdm1a	-0.43	2.35e-14	2.03e-12
Tgfbi	-0.43	1.68e-11	1.07e-09
Pdgfra	-0.42	9.59e-44	8.82e-41
Camk1d	-0.42	7.97e-21	1.4e-18
Ybx3	-0.42	6.06e-11	3.49e-09
Mme	-0.42	8.24e-10	3.99e-08
Negr1	-0.41	3.25e-25	8.54e-23
Prpf4b	-0.4	4.4e-26	1.27e-23
5730522E02Rik	-0.39	7.19e-10	3.5e-08
Mdk	-0.37	3.54e-48	4.98e-45
Rpl29	-0.37	2.74e-28	8.96e-26
Lgals1	-0.37	7.41e-12	4.98e-10
Plod2	-0.37	2.43e-10	1.29e-08
Gm42418	-0.36	1.06e-39	7.47e-37
Lama4	-0.35	6.15e-18	8.36e-16
Fgfr2	-0.34	5.16e-17	6.2e-15
Celf2	-0.34	4.66e-11	2.74e-09
Rps18	-0.33	3.59e-24	8.75e-22
Rps27	-0.33	1.01e-21	1.94e-19
Pcsk5	-0.33	7.44e-18	9.77e-16
Adamts6	-0.33	1.07e-16	1.23e-14
Ube2b	-0.33	4.64e-10	2.33e-08
Il1rapl1	-0.32	4.14e-22	8.24e-20
Calr	-0.32	6.28e-15	5.79e-13
Hivep2	-0.32	4.15e-13	3.27e-11
Chd3	-0.31	2.15e-16	2.4e-14
Col1a1	-0.31	7.14e-14	5.99e-12
Mfap2	-0.31	5.52e-12	3.77e-10
Rsrp1	-0.3	3.51e-13	2.79e-11
Sema6a	-0.3	1.43e-10	7.83e-09
Ntm	-0.29	2.64e-23	5.95e-21
Ppib	-0.29	1.92e-14	1.68e-12
Bnc2	-0.28	4.46e-47	5.61e-44
Son	-0.28	4.81e-30	1.8e-27
Hnrnpa1	-0.28	1.12e-10	6.22e-09
Cadm1	-0.26	1.04e-25	2.95e-23
Plagl1	-0.26	4.44e-10	2.25e-08
Sdk1	-0.25	1.74e-44	1.73e-41
Efna5	-0.25	1.76e-35	8.75e-33
Fip1l1	-0.25	5.52e-10	2.74e-08
Unc5c	-0.24	6.49e-18	8.66e-16
Rps14	-0.23	3.13e-15	3.01e-13
Cdkn1c	-0.23	4.21e-12	2.97e-10
Meg3	-0.23	7.14e-11	4.07e-09
Rps29	-0.22	1.19e-14	1.07e-12
Strbp	-0.22	9.26e-12	6.13e-10
Ddx17	-0.22	5.03e-10	2.52e-08
Tpt1	-0.21	6.43e-16	6.65e-14
Rps9	-0.21	2.93e-11	1.79e-09
Rpl17	-0.21	2e-10	1.08e-08
Pnisr	-0.2	2.5e-10	1.32e-08
Rplp1	-0.2	6.22e-10	3.07e-08
Mir100hg	-0.19	4.73e-36	2.46e-33
Cfh	-0.19	1.87e-16	2.13e-14
Rps26	-0.19	2.34e-13	1.91e-11
Rpl37a	-0.18	4.05e-10	2.07e-08
Tut4	-0.17	2.45e-12	1.77e-10
Rps15a	-0.17	2.66e-11	1.63e-09
H3f3b	-0.16	1.08e-11	7.07e-10
Klhdc10	-0.15	5.14e-16	5.46e-14
Aldh1a2	-0.15	1.25e-12	9.22e-11
Rps7	-0.15	7.29e-10	3.54e-08
Adgrl2	-0.14	6.86e-18	9.06e-16
Cped1	-0.13	2.54e-12	1.83e-10
Luc7l2	-0.12	2.2e-10	1.17e-08
Malat1	-0.09	1.76e-42	1.4e-39
Gpc6	0.04	1.5e-11	9.65e-10
Mecom	0.05	1.85e-11	1.17e-09
Meis2	0.07	2.12e-22	4.44e-20
Ldb2	0.07	7.9e-13	5.96e-11
Pbx1	0.08	3.07e-53	6.68e-50
Meis1	0.09	2.25e-21	4.23e-19
Nr2f2	0.11	5.03e-16	5.37e-14
Slc8a1	0.12	2.11e-31	8.4e-29
Rora	0.12	3.3e-16	3.6e-14
Gpc3	0.13	2.8e-49	4.19e-46
Etl4	0.13	1.32e-24	3.39e-22
Cdh11	0.13	2.72e-17	3.4e-15
Alcam	0.14	2.22e-50	3.79e-47
Setbp1	0.15	2.99e-13	2.41e-11
Rps2	0.15	2.14e-10	1.15e-08
Ankrd11	0.17	3.46e-11	2.09e-09
Tenm3	0.18	4.4e-24	1.06e-21
Gnaq	0.19	4.67e-15	4.43e-13
Ror1	0.2	3.22e-18	4.61e-16
Dennd1a	0.2	3.94e-13	3.11e-11
Hbb-bs	0.21	1.06e-33	4.82e-31
Fmnl2	0.21	9.32e-17	1.08e-14
Wwp1	0.21	6e-13	4.55e-11
H2afz	0.23	1.34e-19	2.19e-17
Ubb	0.24	2.21e-17	2.78e-15
Phip	0.24	3.36e-14	2.89e-12
Bicc1	0.24	2.74e-10	1.43e-08
Ptprg	0.25	1.49e-15	1.49e-13
Igfbp5	0.25	2.32e-11	1.43e-09
Dhrs3	0.25	1.48e-10	8.11e-09
Ankhd1	0.25	1.64e-10	8.93e-09
Pde3a	0.26	5.27e-16	5.55e-14
Rarb	0.27	5.43e-21	9.84e-19
Mllt3	0.27	8.47e-17	9.88e-15
Atrnl1	0.28	4.8e-45	5.21e-42
Ank3	0.28	2.44e-35	1.19e-32
Msi2	0.28	2.72e-22	5.57e-20
Lhfp	0.28	7.24e-19	1.1e-16
Pds5a	0.28	3.68e-13	2.91e-11
Arl15	0.29	1.39e-21	2.67e-19
Ptn	0.3	2.13e-23	4.84e-21
Wwc2	0.3	1.12e-11	7.31e-10
Smchd1	0.3	5.34e-10	2.66e-08
Zfp609	0.32	9.53e-16	9.78e-14
Pawr	0.32	5.09e-13	3.91e-11
Gm14582	0.32	1.66e-12	1.21e-10
Lims1	0.32	3.56e-10	1.85e-08
Gab2	0.33	2.99e-29	1.07e-26
Nhs	0.33	2.46e-25	6.6e-23
Prickle2	0.33	3.35e-22	6.79e-20
Mcu	0.33	1e-12	7.48e-11
Mast2	0.33	3.03e-12	2.15e-10
Lmnb1	0.34	1.54e-10	8.43e-09
Mcmbp	0.34	5.17e-10	2.58e-08
Maml2	0.35	3.1e-37	1.9e-34
Plcl1	0.35	5.96e-21	1.07e-18
Nkain3	0.35	1.05e-18	1.57e-16
Mat2a	0.35	9.65e-12	6.34e-10
Ptp4a2	0.35	1.68e-11	1.07e-09
Id3	0.35	4.51e-11	2.67e-09
1700025G04Rik	0.35	8.68e-11	4.87e-09
Itga9	0.36	2.84e-42	2.19e-39
Trim24	0.36	2.26e-24	5.57e-22
Arhgap10	0.36	4.34e-17	5.32e-15
Pbx3	0.39	4.1e-28	1.32e-25
Hba-a1	0.39	2.01e-27	6.24e-25
Rai14	0.39	5.06e-17	6.11e-15
Ckap5	0.4	1.22e-14	1.1e-12
Atad2	0.4	4.63e-12	3.24e-10
Reln	0.41	2.05e-24	5.16e-22
Adk	0.41	1.56e-18	2.27e-16
Spats2	0.41	3.65e-13	2.9e-11
Zswim6	0.42	5.86e-13	4.46e-11
Lsamp	0.43	8.28e-30	3.04e-27
Hdac9	0.43	2.8e-12	2e-10
Ptpn9	0.43	2.73e-11	1.67e-09
Tenm4	0.44	1.31e-51	2.41e-48
Mms22l	0.44	6.89e-10	3.38e-08
Oxr1	0.44	8.61e-10	4.15e-08
Slc2a13	0.45	3.08e-46	3.55e-43
Col12a1	0.45	1.9e-14	1.67e-12
Cdk14	0.45	2.27e-11	1.41e-09
Mb21d2	0.45	7.43e-11	4.23e-09
Kdm5c	0.45	1.98e-10	1.07e-08
Arhgap24	0.46	5.39e-24	1.29e-21
Sh3rf1	0.46	2.24e-16	2.49e-14
Cenpp	0.46	4.31e-10	2.19e-08
Galnt17	0.47	1.8e-23	4.14e-21
Nav1	0.48	6.46e-10	3.18e-08
Dlc1	0.49	1.88e-25	5.25e-23
Smc4	0.49	1.91e-16	2.17e-14
Colec12	0.49	4.66e-12	3.25e-10
Dock4	0.5	6.2e-16	6.47e-14
Bach2	0.52	4.6e-21	8.4e-19
Apbb2	0.52	1.26e-18	1.85e-16
Cep192	0.52	4.06e-14	3.47e-12
B3galt1	0.54	2.51e-11	1.54e-09
Rbpms	0.55	2.32e-36	1.26e-33
Hmga2	0.55	3.07e-19	4.87e-17
Cyth3	0.55	7.01e-10	3.42e-08
Top2a	0.57	7.78e-22	1.53e-19
Atxn1	0.57	8.74e-10	4.2e-08
Sh3d19	0.58	8.5e-19	1.28e-16
Bcl2l1	0.58	1.66e-11	1.06e-09
Kif20b	0.58	6.2e-10	3.06e-08
Peak1	0.59	5.87e-37	3.34e-34
Nusap1	0.59	5.67e-12	3.85e-10
Prc1	0.59	2.49e-10	1.32e-08
Anln	0.59	3.83e-10	1.97e-08
Dgkh	0.6	8.26e-15	7.48e-13
Pakap.1	0.6	8.49e-13	6.36e-11
Ect2	0.6	1.1e-11	7.16e-10
Brip1	0.6	2.12e-11	1.33e-09
Kif23	0.6	4.98e-11	2.92e-09
Xylt1	0.62	3.44e-14	2.95e-12
Fry	0.64	3.72e-21	6.96e-19
Diaph3	0.64	6.2e-18	8.37e-16
Arhgap6	0.64	9.37e-14	7.83e-12
Ets1	0.64	3.54e-11	2.12e-09
Ttk	0.64	4.04e-10	2.07e-08
Gdnf	0.65	1.1e-28	3.76e-26
Kif15	0.65	5.45e-18	7.49e-16
Tpx2	0.65	2.27e-12	1.64e-10
Neil3	0.65	5.88e-11	3.41e-09
Racgap1	0.65	3.76e-10	1.94e-08
Dock10	0.66	1.21e-22	2.61e-20
Kif11	0.66	2.88e-15	2.79e-13
Fli1	0.67	1.45e-28	4.8e-26
Lbh	0.67	1.04e-12	7.77e-11
Lockd	0.67	5.06e-11	2.96e-09
Knl1	0.68	3.27e-16	3.59e-14
Ppfibp2	0.68	4.15e-10	2.11e-08
Plcb1	0.71	3.84e-11	2.3e-09
Sox5	0.72	6.72e-31	2.63e-28
Mylk	0.72	3.97e-26	1.16e-23
Timp3	0.72	6.09e-14	5.14e-12
Iqgap2	0.74	9.57e-28	3.05e-25
Atp10a	0.74	2.61e-10	1.38e-08
Fhl2	0.75	4.1e-50	6.53e-47
Ncapg2	0.75	1.12e-13	9.29e-12
Cit	0.75	5.93e-12	4.02e-10
Fabp4	0.76	2.26e-19	3.63e-17
9630014M24Rik	0.76	7.92e-15	7.2e-13
Pole	0.76	4.87e-13	3.75e-11
Ptprm	0.78	4.39e-12	3.08e-10
Cdca2	0.79	6.63e-18	8.81e-16
Kntc1	0.79	1.67e-14	1.48e-12
Arhgap26	0.8	4.41e-14	3.75e-12
Tacc3	0.8	5.57e-12	3.8e-10
Tbc1d4	0.84	2.52e-19	4.02e-17
Gm32647	0.85	1.17e-15	1.19e-13
Camk2n1	0.86	7.95e-17	9.32e-15
Itga1	0.86	4.89e-12	3.38e-10
Gucy1a1	0.87	5.09e-11	2.97e-09
Sorcs1	0.88	7.48e-21	1.33e-18
Zeb2	0.89	1.13e-15	1.15e-13
Tcf21	0.9	1.36e-31	5.52e-29
Cadps2	0.9	3.36e-18	4.78e-16
Dlgap1	0.9	1.01e-17	1.3e-15
Col25a1	0.91	9.02e-38	5.68e-35
Telo2	0.91	1.42e-10	7.83e-09
Mpp6	0.92	2.97e-59	8.88e-56
Pid1	0.94	3.12e-46	3.55e-43
Celf4	0.94	5.37e-40	3.89e-37
Msrb3	0.96	4.77e-12	3.3e-10
Ablim1	0.98	6.89e-16	7.1e-14
Ak5	0.98	2.55e-13	2.07e-11
Tmem132d	0.99	4.39e-10	2.22e-08
Cacnb2	1.01	4.67e-19	7.25e-17
Erbb4	1.02	8.74e-11	4.89e-09
Myocd	1.04	5.24e-16	5.54e-14
Etv5	1.04	7.58e-12	5.08e-10
Gucy1b1	1.07	2.59e-15	2.53e-13
Svep1	1.08	3.97e-10	2.04e-08
Ecm1	1.09	1.13e-38	7.53e-36
Trim62	1.09	6.96e-10	3.4e-08
Gm10260	1.1	4.8e-22	9.48e-20
Cdc25b	1.12	5.57e-16	5.84e-14
Prkg1	1.13	2.17e-25	5.97e-23
Gata6	1.13	2.2e-11	1.37e-09
Angpt1	1.14	4.26e-13	3.32e-11
Kif18b	1.17	3.03e-15	2.93e-13
Grm7	1.18	2.39e-26	7.05e-24
Chchd10	1.18	1.27e-13	1.04e-11
Col4a4	1.19	7.78e-33	3.26e-30
Mt1	1.24	1.75e-11	1.11e-09
Rem1	1.26	1.21e-10	6.68e-09
Tbx3	1.28	9.23e-22	1.79e-19
Etv4	1.33	1.74e-10	9.43e-09
Slco1a4	1.37	6.87e-52	1.37e-48
Ankle1	1.37	4.75e-16	5.09e-14
Sorbs2	1.39	5.15e-33	2.2e-30
Inf2	1.39	6.58e-20	1.12e-17
Fxyd2	1.43	2.16e-26	6.47e-24
Lmo7	1.47	1.49e-18	2.17e-16
Tagln	1.47	4.77e-10	2.39e-08
Mpped2	1.48	3.45e-35	1.65e-32
Ptpru	1.49	1.27e-14	1.13e-12
Col4a3	1.51	2.94e-18	4.23e-16
Xist	1.54	5.78e-127	1.38e-122
Col8a1	1.55	1.2e-12	8.9e-11
Itga8	1.56	4.04e-18	5.61e-16
Tsix	1.57	6.76e-105	5.39e-101
Pcp4	1.72	1.04e-10	5.78e-09
Dgki	1.76	3.91e-21	7.25e-19
Spink1	1.78	2.76e-10	1.44e-08
Sostdc1	1.84	2.48e-10	1.32e-08
Ttc36	1.85	6.06e-12	4.09e-10
Svopl	1.86	6.29e-18	8.45e-16
S100g	1.92	1.66e-17	2.12e-15
Lhx1	2.12	3.31e-11	2.02e-09
Acta2	2.13	3.27e-37	1.95e-34
Dkk1	2.27	1.09e-33	4.83e-31
Aldob	2.36	2.45e-22	5.06e-20
Socs2	2.41	2.05e-15	2.01e-13
Spp2	2.54	4.71e-10	2.37e-08
9230110F11Rik	3.22	1.52e-12	1.11e-10
A530016L24Rik	4.25	5.41e-45	5.63e-42
Gm10320	4.51	8.54e-24	2.02e-21
Nphs2	4.84	4.6e-11	2.71e-09

## Sheet: Cluster 14_Con vs Mut
Gene	Log Fold Change	p-value	padj
Ren1	-1070.96	0.000123	0.00776
Hbb-y	-1070.63	5.96e-05	0.00454
Sfrp4	-3.69	4e-05	0.00329
Hfm1	-3.25	1.24e-05	0.00122
Epha5	-3.15	1.3e-11	4.92e-09
Slc26a7	-2.88	2.65e-12	1.15e-09
Fam189a1	-2.73	9.48e-05	0.00631
Gm15577	-2.71	4.91e-06	0.000583
Map3k20	-2.68	4.72e-14	2.92e-11
Zfp949	-2.63	2.38e-24	8.08e-21
Rmst	-2.61	1.44e-18	2.11e-15
Gm8797	-2.58	2.05e-06	0.000265
Crabp1	-2.5	1.44e-09	3.82e-07
Cntn1	-2.5	6.77e-06	0.000737
Kdm5d	-2.48	3.24e-10	9.95e-08
Pram1	-2.45	1.91e-05	0.00174
Brinp3	-2.4	5.86e-06	0.000662
Galnt13	-2.31	2.1e-16	2.15e-13
Sult1e1	-2.31	1.28e-05	0.00124
Prr16	-2.26	9.33e-09	2.1e-06
Tex15	-2.25	2.67e-10	8.64e-08
Zbtb16	-2.24	2.93e-05	0.00251
Has2os	-2.11	0.000114	0.0073
Bcl11a	-2.09	0.000536	0.024
4930412C18Rik	-2.08	0.000627	0.0268
4930520K02Rik	-1.93	4.94e-07	7.25e-05
Zfp738	-1.88	1.88e-07	3.04e-05
Tcerg1l	-1.87	8.86e-06	0.000919
Snhg11	-1.87	6.24e-05	0.00474
Them7	-1.83	0.000301	0.0157
Rsf1os2	-1.8	0.000675	0.0281
C130073E24Rik	-1.77	0.000433	0.0211
Vwc2	-1.76	0.000307	0.016
Gm10578	-1.74	1.85e-05	0.00169
Has2	-1.73	0.000204	0.0117
Unc5d	-1.7	6.68e-16	5.69e-13
Adamts18	-1.7	5.07e-05	0.00401
Gm1992	-1.69	7.8e-05	0.00545
Ebf2	-1.69	0.00051	0.0232
Syngap1	-1.62	0.000312	0.0162
Slc14a2	-1.61	1.18e-05	0.00116
D930007P13Rik	-1.61	0.000103	0.00674
2010315B03Rik	-1.57	0.000232	0.0129
Nrxn1	-1.56	1.11e-17	1.51e-14
Uty	-1.56	2.22e-17	2.67e-14
Enox1	-1.52	6.17e-06	0.000682
Gm16541	-1.52	3.73e-05	0.00309
Gm15563	-1.51	0.000277	0.0147
Elavl2	-1.49	8.41e-08	1.48e-05
Aff2	-1.43	1.57e-07	2.61e-05
Cntnap4	-1.42	0.000351	0.0179
Pcdh7	-1.4	5.68e-09	1.38e-06
Lrfn5	-1.4	3.16e-06	0.000393
Nkain2	-1.35	2.31e-20	4.73e-17
Tacr3	-1.35	6.76e-06	0.000737
Nrg3	-1.33	6.17e-06	0.000682
Chsy3	-1.32	1.29e-19	2.19e-16
Grm8	-1.31	6.41e-15	4.85e-12
Fbxl2	-1.31	0.000261	0.0141
Gm15398	-1.3	1.06e-05	0.00107
Ncam2	-1.27	1.47e-25	7.51e-22
Stard3nl	-1.26	4.03e-05	0.00331
D830024N08Rik	-1.24	9.37e-05	0.00628
A730049H05Rik	-1.22	1.14e-05	0.00113
Abca1	-1.21	0.00049	0.0226
Mthfs	-1.21	0.000573	0.025
4930517O19Rik	-1.2	6.63e-07	9.61e-05
Timm44	-1.2	0.00017	0.0101
Ddx3y	-1.19	6.9e-06	0.000741
D330041H03Rik	-1.19	0.000695	0.0286
AC149090.1	-1.18	1.81e-08	3.74e-06
Gm26724	-1.16	0.00039	0.0193
Olfml3	-1.15	2.36e-07	3.7e-05
Setd4	-1.15	0.000242	0.0134
Gm47283	-1.12	9.95e-09	2.21e-06
Edil3	-1.12	8.23e-05	0.00567
AW551984	-1.12	0.000606	0.0261
Tafa1	-1.11	2.33e-14	1.54e-11
Zfp438	-1.11	0.00015	0.00912
Eif2s3y	-1.1	4.88e-06	0.000583
Man1a	-1.1	0.000251	0.0137
Grm3	-1.1	0.000428	0.021
Cmss1	-1.08	9.54e-12	3.82e-09
Gm16552	-1.08	0.000451	0.0211
Gm48678	-1.06	1.24e-06	0.000168
Mgst1	-1.06	8.47e-06	0.000884
Gm44686	-1.06	1.42e-05	0.00134
Gm49969	-1.04	0.00022	0.0123
1500004A13Rik	-1.03	0.000559	0.0246
Acss3	-1.02	2.1e-08	4.08e-06
1700109K24Rik	-1.02	0.000104	0.00678
Sned1	-1.01	9.37e-09	2.1e-06
Gm47271	-1	5.73e-05	0.00445
Jun	-1	0.000194	0.0113
Col6a6	-0.99	2.76e-10	8.69e-08
Gm26749	-0.99	0.000356	0.018
Gm28258	-0.97	0.000213	0.0121
Esr1	-0.96	1.98e-05	0.0018
Gm49267	-0.92	1.42e-05	0.00134
Insyn2a	-0.92	0.000134	0.00827
Gm42439	-0.91	1.05e-05	0.00106
Nav3	-0.9	0.000284	0.015
Gm19710	-0.9	0.000582	0.0251
Cdh9	-0.89	0.00029	0.0152
Ggps1	-0.88	9.95e-05	0.00653
Bmpr1b	-0.86	1.69e-06	0.000223
Islr	-0.85	1.28e-05	0.00124
Pex3	-0.84	0.000564	0.0247
Gm5149	-0.83	9.44e-06	0.000973
Gm16036	-0.82	0.000497	0.0228
Adam12	-0.8	2.31e-07	3.65e-05
Gm37240	-0.8	0.000268	0.0143
Cntnap2	-0.79	1.39e-17	1.77e-14
Thsd7b	-0.79	2.88e-06	0.000363
Caln1	-0.79	7.32e-05	0.00525
Preb	-0.79	0.000633	0.027
5330438D12Rik	-0.77	3.82e-09	9.39e-07
Gabrb2	-0.77	0.000184	0.0108
Rnf2	-0.76	0.000514	0.0233
Cadm1	-0.75	1.32e-24	5.4e-21
Rnf121	-0.75	0.000265	0.0143
Adamts9	-0.74	3.04e-13	1.59e-10
P4hb	-0.74	0.00029	0.0152
Lysmd4	-0.72	0.000545	0.0241
Nrep	-0.71	7.65e-06	0.00081
Kdm7a	-0.68	0.000395	0.0194
Lhfpl2	-0.67	8.4e-05	0.00574
Cdk8	-0.66	8.07e-07	0.000113
Mgmt	-0.66	0.000395	0.0194
Lrfn2	-0.66	0.000474	0.0219
Luzp2	-0.65	6e-10	1.8e-07
Epha7	-0.65	1.55e-05	0.00144
Dlk1	-0.64	8.71e-09	2e-06
Vegfd	-0.64	5.89e-05	0.00452
Gm20033	-0.64	0.000373	0.0187
Gucy1a2	-0.62	8.75e-05	0.00595
Tgfbi	-0.61	7e-05	0.00511
Zranb2	-0.6	2.7e-06	0.000347
Fhit	-0.6	6.83e-06	0.000738
Pdgfra	-0.59	4.33e-13	2.16e-10
Eya4	-0.58	9.61e-10	2.69e-07
Robo1	-0.58	1.84e-06	0.000241
5730522E02Rik	-0.58	0.000326	0.0168
Lgr4	-0.57	3.29e-05	0.00274
Tgfb2	-0.57	0.000257	0.014
Olfr1033	-0.56	1.84e-05	0.00169
Gpm6b	-0.56	0.000683	0.0283
Frs2	-0.56	0.000695	0.0286
Maged2	-0.54	7.41e-05	0.00529
Hoxaas3	-0.54	0.000441	0.0211
Cdh6	-0.53	2.52e-05	0.00219
Sema5a	-0.53	0.000248	0.0136
Ebf3	-0.52	1.44e-16	1.55e-13
Clk1	-0.51	1.5e-05	0.0014
Gm12353	-0.51	0.000564	0.0247
Slc24a3	-0.5	7.44e-08	1.35e-05
Fgfr2	-0.5	1.51e-06	0.0002
C430049B03Rik	-0.49	8.02e-09	1.88e-06
Fn1	-0.49	9.7e-05	0.00643
Maml3	-0.48	2.38e-05	0.00211
Fip1l1	-0.48	9.76e-05	0.00645
Ntm	-0.41	7.67e-10	2.24e-07
Prpf4b	-0.39	3.02e-05	0.00256
Negr1	-0.38	1.88e-15	1.53e-12
Pnisr	-0.36	3.31e-06	0.00041
Mmp16	-0.36	1.5e-05	0.0014
Chd3	-0.35	0.000119	0.00753
Kcnd2	-0.34	8.04e-20	1.49e-16
Tnrc6c	-0.34	0.000267	0.0143
Son	-0.33	1.25e-08	2.69e-06
Unc5c	-0.33	2.31e-08	4.46e-06
Rsrp1	-0.32	0.000211	0.012
Tenm3	-0.31	8.34e-06	0.000878
Gm42418	-0.29	6.01e-06	0.000674
Arglu1	-0.29	0.000125	0.00782
Strbp	-0.28	0.000538	0.024
Ebf1	-0.26	2.77e-06	0.000354
Sema3a	-0.26	0.000158	0.00947
Mdk	-0.25	0.000416	0.0204
Piezo2	-0.24	3.47e-14	2.21e-11
Hnrnpa2b1	-0.24	6.29e-05	0.00474
Cfh	-0.23	0.000111	0.00714
Klhdc10	-0.22	4.02e-07	6.09e-05
Ppp3ca	-0.22	9.41e-05	0.00628
Gria4	-0.2	2.76e-10	8.69e-08
Il1rapl1	-0.2	8.1e-08	1.45e-05
Kirrel3	-0.19	5.3e-06	0.000608
Sdk1	-0.18	1.69e-13	9.61e-11
Nfib	-0.13	0.000171	0.0101
Luc7l2	-0.13	0.000172	0.0102
Mir100hg	-0.12	0.00012	0.00761
Malat1	-0.1	1.52e-13	9.13e-11
Adgrl2	-0.1	0.000268	0.0143
Auts2	-0.09	0.000191	0.0111
Pbx1	0.08	1.88e-09	4.85e-07
Mecom	0.09	4.72e-05	0.00381
Pard3b	0.1	7.21e-05	0.0052
Gpc6	0.11	1.47e-08	3.05e-06
Zbtb20	0.11	1.36e-07	2.27e-05
Ldb2	0.14	2.1e-07	3.36e-05
Ppia	0.14	0.000543	0.0241
Cdh11	0.17	4.48e-05	0.00365
Ptma	0.19	1.33e-05	0.00128
Setbp1	0.19	5.47e-05	0.00429
Svil	0.19	5.55e-05	0.00434
Igf1r	0.19	0.000378	0.0188
Gpc3	0.21	8.72e-15	6.36e-12
Nr2f2	0.21	3.68e-07	5.61e-05
Sptbn1	0.22	0.000109	0.00704
Smoc2	0.22	0.000319	0.0165
Ntn1	0.23	8.51e-09	1.98e-06
Pds5b	0.26	0.00018	0.0106
Ubb	0.27	4.38e-05	0.00358
Tmcc1	0.27	6.28e-05	0.00474
Alcam	0.28	3.79e-32	7.74e-28
Col1a2	0.28	0.000305	0.0159
Bicc1	0.28	0.000572	0.025
Tshz2	0.29	9.16e-08	1.56e-05
Slc8a1	0.3	2.77e-23	6.28e-20
Adamtsl1	0.3	2.83e-15	2.22e-12
Hbb-bs	0.3	1e-11	3.95e-09
Actg1	0.31	2.93e-05	0.00251
Rps2	0.32	1.46e-06	0.000196
Rarb	0.32	2.85e-06	0.000362
Fmnl2	0.32	4.44e-06	0.000537
Phip	0.32	0.000116	0.00738
Slc2a13	0.34	4.97e-06	0.000583
Gab2	0.34	8.77e-05	0.00595
Myh10	0.34	0.000244	0.0134
Etl4	0.35	2.31e-16	2.25e-13
Aff3	0.35	4.07e-12	1.7e-09
Fam168a	0.35	5.01e-05	0.00398
Tjp1	0.36	3.18e-05	0.00267
Lhfp	0.36	0.000145	0.00885
Rbms1	0.37	1.77e-12	8.02e-10
Erc1	0.38	0.000156	0.00939
Stxbp6	0.4	5.02e-08	9.24e-06
H2afz	0.41	8.85e-08	1.53e-05
Dcaf6	0.41	4.81e-05	0.00386
Smurf2	0.42	0.000451	0.0211
Cfl1	0.42	0.00069	0.0285
Prickle1	0.43	1.83e-12	8.12e-10
Cntn4	0.44	0.000155	0.00939
Lrig3	0.44	0.000204	0.0117
Col24a1	0.44	0.000367	0.0184
Gapdh	0.45	9.01e-05	0.00608
Nhs	0.46	2.82e-12	1.2e-09
Rgl1	0.46	6.71e-10	1.99e-07
Khdrbs2	0.46	2.61e-05	0.00226
Ptp4a2	0.46	0.000374	0.0187
Cdc42bpa	0.47	5.01e-05	0.00398
Hba-a1	0.48	1.03e-08	2.25e-06
Mdfic	0.49	2.64e-05	0.00227
Maml2	0.5	2.89e-08	5.47e-06
Ran	0.51	5.72e-05	0.00445
Eif4a1	0.52	0.000126	0.00785
Rbpms	0.54	1.52e-05	0.00141
Nedd4l	0.54	0.000337	0.0173
Dag1	0.56	0.000643	0.0273
Pkp4	0.58	5.63e-11	2.02e-08
Heg1	0.59	3.14e-05	0.00265
Aprt	0.59	0.000672	0.0281
Adk	0.6	3.41e-07	5.23e-05
Stard13	0.63	2.97e-13	1.59e-10
Cdc5l	0.63	0.000716	0.0292
Rnf150	0.64	3.92e-06	0.00048
Hacd2	0.64	1.26e-05	0.00123
Stub1	0.64	0.000504	0.023
Ptch1	0.65	2.5e-07	3.91e-05
1700025G04Rik	0.65	2.99e-06	0.000374
Cgnl1	0.65	0.000198	0.0115
Galnt17	0.66	9.93e-13	4.83e-10
Spats2	0.67	4.64e-05	0.00376
Apbb2	0.67	0.000505	0.023
Wwc2	0.71	1.82e-09	4.76e-07
Slc44a1	0.72	1.11e-05	0.00111
Tenm4	0.73	1.78e-10	6.06e-08
Mtss1	0.73	0.00066	0.0279
Adamts19	0.75	8.91e-08	1.53e-05
Pdk1	0.75	3.19e-05	0.00267
Snx25	0.75	0.000387	0.0192
Ackr3	0.76	3.84e-08	7.14e-06
Grb14	0.76	6.56e-05	0.00487
Plscr4	0.77	0.000432	0.0211
Peak1	0.79	1.12e-14	7.89e-12
Bcl2l1	0.79	0.000121	0.00763
Rai14	0.8	6.79e-07	9.76e-05
Nav2	0.81	3.79e-09	9.39e-07
Aig1	0.82	0.000205	0.0117
Mkx	0.82	0.000285	0.015
Capns1	0.82	0.000347	0.0177
Igfbp7	0.85	1.99e-08	3.94e-06
Ccdc171	0.85	5.15e-06	0.000594
Sparcl1	0.85	0.000106	0.00685
Prim2	0.85	0.000293	0.0153
Esrrg	0.86	6.64e-05	0.00492
Dgkh	0.88	2.01e-05	0.00181
Dut	0.88	2.52e-05	0.00219
Col4a2	0.88	0.000201	0.0116
Pgk1	0.89	1.05e-05	0.00106
Col4a1	0.9	7.18e-06	0.000768
Ntng1	0.91	2.46e-08	4.7e-06
Smc4	0.91	0.000101	0.00661
Cdk1	0.91	0.000614	0.0263
Dock10	0.93	1.08e-05	0.00109
Pygb	0.93	8.82e-05	0.00597
Tcf21	0.94	2.51e-05	0.00219
Nudcd1	0.96	0.000708	0.029
2310002F09Rik	0.98	0.000271	0.0144
Pld5	0.98	0.000379	0.0188
Hdac9	0.99	3.26e-10	9.95e-08
Ccbe1	0.99	4.34e-07	6.46e-05
Piezo1	1	6.86e-07	9.79e-05
Col12a1	1.01	2.15e-14	1.47e-11
Papss2	1.01	0.000204	0.0117
Celf4	1.02	2.86e-13	1.58e-10
Fry	1.02	6.06e-11	2.13e-08
Gxylt2	1.02	4.99e-06	0.000583
Fabp4	1.03	3.62e-08	6.78e-06
Ppa1	1.03	7.28e-05	0.00524
Slc16a1	1.05	5.29e-07	7.71e-05
Pfkl	1.05	0.000108	0.00697
Nell2	1.06	0.000439	0.0211
Mtus1	1.07	8.48e-06	0.000884
Ecm1	1.07	1.38e-05	0.00132
Twist2	1.07	7.01e-05	0.00511
Wdr76	1.08	0.000218	0.0122
Mki67	1.08	0.000548	0.0242
Zdhhc18	1.11	6.75e-05	0.00496
Limk2	1.12	7.07e-05	0.00514
Ltbp1	1.13	4.07e-16	3.62e-13
Ddah1	1.14	4.19e-07	6.29e-05
Bach2	1.15	2e-08	3.94e-06
Grm7	1.15	3.67e-06	0.000451
Fstl4	1.15	1.42e-05	0.00134
Timp3	1.16	6.79e-06	0.000737
Ablim1	1.17	0.000503	0.023
Ankrd44	1.18	4.84e-05	0.00388
Alad	1.19	0.000175	0.0103
Zdhhc14	1.2	2.52e-05	0.00219
Rnf168	1.2	0.000257	0.014
Erc2	1.22	1.89e-08	3.86e-06
Myo10	1.22	1.93e-08	3.9e-06
Ntrk3	1.23	7.83e-07	0.00011
Cdt1	1.23	0.000242	0.0134
Mcm4	1.24	2.47e-05	0.00218
Dtl	1.25	6.32e-05	0.00474
Crispld1	1.25	0.000239	0.0133
Mcm5	1.25	0.000576	0.025
Fhl2	1.26	1.28e-08	2.73e-06
Ppfibp2	1.26	1.49e-06	0.000199
Synj2	1.27	2.04e-05	0.00184
Sox5	1.28	7.29e-06	0.000775
Crtac1	1.28	0.000449	0.0211
Fbln5	1.3	9.4e-10	2.67e-07
Tbc1d4	1.31	3.38e-07	5.23e-05
Uhrf1	1.33	0.000686	0.0284
Sh3rf3	1.34	2.26e-11	8.23e-09
Crip2	1.34	0.000575	0.025
Cavin3	1.36	7.19e-05	0.0052
Prkg1	1.37	1.02e-09	2.8e-07
Adamtsl4	1.37	0.000111	0.00711
Pole	1.38	3.02e-05	0.00256
Mt1	1.38	0.000145	0.00885
Pid1	1.39	1.21e-07	2.05e-05
Fxyd2	1.4	1.63e-07	2.68e-05
Specc1	1.41	0.000258	0.014
Mylk	1.45	1.27e-09	3.47e-07
Hck	1.45	0.000548	0.0242
Inf2	1.46	3.74e-05	0.00309
Hhip	1.47	6.08e-06	0.000678
Cenph	1.47	0.000247	0.0136
Dbf4	1.5	0.000373	0.0187
Mms22l	1.53	9.98e-07	0.000139
Diaph3	1.53	0.000676	0.0281
Nedd9	1.54	2.11e-07	3.36e-05
Cbfa2t3	1.54	0.000165	0.00987
Mpp6	1.55	3.58e-28	2.44e-24
Arhgap18	1.55	1.13e-11	4.35e-09
Nuak1	1.55	1.06e-06	0.000146
Xist	1.57	1.78e-29	1.82e-25
Mcm2	1.59	0.000159	0.00949
Pth1r	1.6	7.62e-05	0.00535
Lypd6b	1.61	8.36e-08	1.48e-05
Atp10a	1.62	1.24e-08	2.69e-06
Cenpk	1.62	1.36e-05	0.00131
Hs3st5	1.62	6.36e-05	0.00476
Tagln	1.62	0.000129	0.00803
Pde4b	1.63	2.79e-16	2.59e-13
Emp2	1.63	0.000338	0.0173
Syde2	1.64	2.11e-05	0.00189
Dna2	1.64	0.000195	0.0113
Frem2	1.65	7.4e-11	2.56e-08
Msrb3	1.66	8.71e-10	2.51e-07
Kynu	1.67	2.05e-06	0.000265
Pcp4	1.67	0.000141	0.00867
Tsix	1.68	4.44e-24	1.13e-20
D430041D05Rik	1.7	6.72e-08	1.23e-05
Bace2	1.7	8.35e-05	0.00572
Rspo1	1.7	0.000499	0.0229
Ak5	1.73	6.22e-09	1.5e-06
Paqr6	1.73	4.98e-06	0.000583
Kitl	1.74	1.64e-07	2.68e-05
Bcam	1.75	3.32e-09	8.37e-07
Atp8a2	1.78	0.000578	0.025
Ptprm	1.79	1.08e-16	1.22e-13
Lepr	1.8	2.3e-09	5.88e-07
Exo1	1.81	0.00061	0.0262
Mid1ip1	1.82	0.000268	0.0143
Col14a1	1.84	5.28e-12	2.16e-09
Chchd10	1.88	7.62e-07	0.000108
Kntc1	1.88	0.000229	0.0128
Gm10260	1.89	1.68e-11	6.26e-09
Cdh5	1.9	5.06e-06	0.000587
Cdc25b	1.91	4.71e-06	0.000566
Abca7	1.92	0.000577	0.025
Gm33228	1.93	6.69e-09	1.59e-06
Npnt	1.97	7.61e-05	0.00535
Creld1	1.98	0.000673	0.0281
Efemp1	2	0.000559	0.0246
S100g	2.01	7.58e-05	0.00535
Cenpm	2.04	2.15e-05	0.00192
Gdnf	2.06	3.36e-13	1.72e-10
Lrp1b	2.09	2.41e-19	3.79e-16
Ccn1	2.09	8.09e-05	0.00563
Fanca	2.11	0.000148	0.009
Haus5	2.12	0.000529	0.0239
Scn9a	2.14	1.41e-09	3.79e-07
Rusc1	2.18	0.000133	0.00826
Lrp2	2.18	0.000142	0.00869
Lmo7	2.21	8.53e-08	1.49e-05
Aldob	2.24	6.73e-05	0.00496
Slfn9	2.24	0.000524	0.0237
Plekha7	2.25	0.000132	0.00817
Myocd	2.35	2.01e-08	3.94e-06
Mgll	2.36	5.82e-05	0.00449
Car2	2.36	0.000711	0.0291
Gm16754	2.39	6.43e-05	0.0048
Tmem51	2.4	5.76e-05	0.00446
Adamtsl5	2.42	2.63e-10	8.64e-08
Brip1	2.52	1.3e-08	2.75e-06
Pax8	2.52	3.98e-06	0.000484
Gsap	2.56	0.00046	0.0213
Slco1a4	2.63	1.69e-13	9.61e-11
Ttc36	2.63	4.75e-07	7.03e-05
Sostdc1	2.7	9.85e-05	0.00649
Adcy1	2.73	0.000223	0.0125
E2f7	2.75	1.22e-06	0.000167
Col4a4	2.77	4.26e-24	1.13e-20
Acta2	2.83	1.7e-12	7.9e-10
Col8a1	2.86	1.63e-12	7.73e-10
Ngf	2.86	9.28e-05	0.00623
Uncx	2.86	0.000186	0.0109
Hnf4a	2.91	0.000367	0.0184
Rcan2	2.95	5.93e-05	0.00453
Gm33321	3.08	0.000364	0.0184
Pkmyt1	3.17	0.000216	0.0122
Melk	3.18	0.000345	0.0176
Dkk1	3.25	0.000217	0.0122
Nup210	3.35	1.11e-05	0.00111
Gm29266	3.37	0.000677	0.0281
Dram1	3.4	0.000539	0.024
Col4a3	3.45	2.02e-10	6.76e-08
Afm	3.51	0.000535	0.024
Etv4	3.52	0.000353	0.0179
Sdsl	3.52	0.000539	0.024
Spp2	3.6	7.61e-05	0.00535
Slc27a2	3.61	0.000672	0.0281
Chrm5	3.61	0.000672	0.0281
Lmod1	3.67	0.000677	0.0281
Paqr4	3.69	7.56e-05	0.00535
Ppef1	3.71	0.000532	0.0239
Cyp2d26	3.9	0.000532	0.0239
Dhx58	4.08	0.000666	0.0281
Gm10639	4.21	1.03e-05	0.00106
Fermt1	4.27	8.25e-05	0.00567
Gm50271	4.29	8.25e-05	0.00567
Aqp2	4.55	0.000655	0.0278
Gm12198	4.95	1.22e-06	0.000167
Hdc	5.23	0.000655	0.0278
Gm43166	5.31	8.11e-05	0.00563
Cd163l1	1067.78	0.000455	0.0211
Gm34838	1067.8	0.000455	0.0211
Efhd1	1067.96	0.000455	0.0211
Caly	1067.99	0.000455	0.0211
Cpz	1068.02	0.000455	0.0211
Tinag	1068.08	0.000455	0.0211
Ptpro	1068.3	0.000455	0.0211
Glyat	1068.31	0.000455	0.0211
Mrap2	1068.37	0.000455	0.0211
Nphs2	1068.38	0.000455	0.0211
Hist1h4n	1068.4	0.000455	0.0211
Cyp2j5	1068.43	0.000455	0.0211
Gm26611	1068.46	0.000455	0.0211
Cyb561	1068.49	0.000455	0.0211
Gm46212	1068.5	0.000455	0.0211
Ros1	1068.52	5.11e-05	0.00403
Armh1	1068.6	0.000455	0.0211
A530016L24Rik	1068.87	5.87e-06	0.000662
Gm21691	1069.02	5.87e-06	0.000662

## Sheet: Cluster 1_Con vs Mut
Gene	Log Fold Change	p-value	padj
Dock3	-1070.17	7.39e-09	9.88e-07
Hbb-y	-5.24	7.61e-10	1.2e-07
Col6a6	-4.78	2.6e-08	3.05e-06
Tex15	-3.61	7.83e-19	4.74e-16
Olfr1124	-3.11	4.47e-05	0.00222
Gm49226	-3.07	7.76e-08	8.1e-06
Gm14403	-2.98	8.23e-05	0.00371
Gm15577	-2.92	6.21e-07	5.23e-05
Gm49521	-2.72	4.95e-08	5.35e-06
Gm39326	-2.68	7.23e-09	9.73e-07
Syt13	-2.66	1.77e-05	0.00102
Gm13008	-2.58	2.67e-05	0.00144
Gm10578	-2.41	1.84e-06	0.00014
4930520K02Rik	-2.38	5.7e-05	0.00268
Gm8797	-2.24	1.37e-14	4.98e-12
G730003C15Rik	-2.24	2.1e-06	0.000157
Cntnap4	-2.23	3.13e-11	6.26e-09
Rmst	-2.2	6.31e-11	1.2e-08
Adamts18	-2.16	5.92e-08	6.33e-06
Gm15563	-2.07	4.75e-15	1.8e-12
Nkain2	-2.02	5.63e-10	9.09e-08
4930447N08Rik	-1.96	7.55e-05	0.00342
Unc5d	-1.92	2.75e-06	0.000199
Has2os	-1.9	3.61e-06	0.000255
Chl1	-1.88	1.04e-13	3.14e-11
Zfp58	-1.88	1.9e-06	0.000143
Prr16	-1.86	1.2e-07	1.16e-05
Gm15991	-1.84	6.36e-05	0.00292
Uty	-1.83	4.57e-53	4.98e-49
Crabp1	-1.82	3.71e-14	1.28e-11
Kdm5d	-1.81	2.55e-18	1.35e-15
Them7	-1.81	3.68e-05	0.00189
Slc14a2	-1.79	3.89e-05	0.00197
Gm3235	-1.78	1.59e-05	0.000925
Gm16185	-1.78	8.85e-05	0.00396
Zfp949	-1.77	2.49e-25	4.17e-22
Gm15520	-1.77	7.93e-07	6.48e-05
Gm16000	-1.73	9.34e-05	0.0041
Lrtm1	-1.7	6.22e-09	8.53e-07
4930484I04Rik	-1.7	2.66e-08	3.08e-06
Hist1h2ab	-1.67	2.14e-05	0.0012
4932422M17Rik	-1.67	4.8e-05	0.00236
Has2	-1.63	1.27e-06	9.92e-05
Mir133a-1hg	-1.58	3.57e-06	0.000252
Cdh9	-1.55	2.37e-08	2.8e-06
Gm11536	-1.54	1.33e-07	1.27e-05
Gm31727	-1.54	9.53e-07	7.75e-05
Kcns3	-1.53	3.98e-11	7.75e-09
Gm17171	-1.52	2.72e-07	2.43e-05
1810034E14Rik	-1.52	3.96e-05	0.002
Lypd6b	-1.5	1.53e-05	0.000896
4933424G05Rik	-1.48	1.93e-11	3.96e-09
Jun	-1.48	5.98e-09	8.25e-07
Gm17227	-1.48	4.04e-06	0.000282
Gm20470	-1.45	4.84e-05	0.00237
Kctd4	-1.44	2.49e-06	0.000183
Gm9993	-1.44	4.98e-06	0.000337
Cntnap2	-1.41	4.57e-18	2.37e-15
Gm14410	-1.41	4.4e-08	4.82e-06
Gm46218	-1.41	2.01e-05	0.00113
Kctd8	-1.39	1.18e-06	9.36e-05
Plxnc1	-1.39	3.72e-05	0.0019
Gm15398	-1.38	1.24e-06	9.79e-05
Zfp385b	-1.38	9.91e-06	0.000619
Egfros	-1.38	3.7e-05	0.00189
Ptpdc1	-1.35	2.07e-06	0.000155
Grip1os2	-1.35	5.13e-05	0.00249
Gm47283	-1.32	1.37e-45	5.96e-42
Ncam2	-1.31	2.96e-29	8.06e-26
Ptgfr	-1.3	4.38e-09	6.2e-07
Ddx3y	-1.29	2.67e-14	9.38e-12
Gm48094	-1.29	1.35e-06	0.000104
Atpsckmt	-1.29	5.24e-05	0.00253
Gm26911	-1.28	4.63e-08	5.02e-06
E130102H24Rik	-1.28	1.09e-06	8.74e-05
Unc13c	-1.26	1.43e-05	0.000851
Gm16068	-1.26	4.88e-05	0.00238
Csgalnact1	-1.25	2.5e-08	2.94e-06
4930512B01Rik	-1.25	1.2e-07	1.16e-05
Myzap	-1.25	2.75e-05	0.00148
Eif2s3y	-1.24	8.92e-17	4.05e-14
Bbof1	-1.24	9.27e-05	0.00408
Galnt13	-1.23	1.46e-23	1.88e-20
Lrrc19	-1.23	9.78e-06	0.000613
Clstn2	-1.22	1.2e-05	0.000737
Runx1t1	-1.21	4.72e-14	1.56e-11
Nnat	-1.19	3.51e-21	2.83e-18
Gm16036	-1.19	6.48e-07	5.41e-05
AC149090.1	-1.18	9.91e-17	4.41e-14
1700109K24Rik	-1.16	6.15e-12	1.38e-09
A730049H05Rik	-1.15	7.74e-11	1.44e-08
Lypd6	-1.14	6.39e-13	1.68e-10
6530409C15Rik	-1.13	5.45e-05	0.0026
Cdh10	-1.12	6.81e-06	0.000448
Gm10134	-1.12	1.88e-05	0.00107
4930517O19Rik	-1.11	1.73e-13	5.04e-11
Plch1	-1.1	1.07e-10	1.93e-08
Ccser1	-1.1	1.28e-06	9.93e-05
Gm50013	-1.08	6.91e-08	7.28e-06
Gm28198	-1.07	1.92e-09	2.83e-07
D330041H03Rik	-1.07	9.31e-06	0.000592
Adgre5	-1.07	3.57e-05	0.00185
Lyplal1	-1.06	6.55e-05	0.00299
Map3k20	-1.05	1.55e-07	1.46e-05
Cmss1	-1.04	2.22e-27	4.4e-24
Ate1	-1.04	6.33e-05	0.00291
Gm49961	-1.02	2.75e-05	0.00148
Slit3	-1.01	1.11e-07	1.1e-05
Nif3l1	-1.01	4.81e-05	0.00236
Vegfd	-0.99	8.06e-08	8.33e-06
Zc3h6	-0.99	5.43e-05	0.0026
Nrk	-0.99	5.99e-05	0.00279
Eya4	-0.98	1.97e-20	1.48e-17
Pak7	-0.98	4.69e-14	1.56e-11
Gm11149	-0.96	8.53e-09	1.13e-06
Bmpr1b	-0.95	1.23e-19	7.91e-17
Rarres2	-0.94	1.66e-07	1.54e-05
Hist1h2ap	-0.94	6.69e-07	5.55e-05
Gm20404	-0.94	2.32e-05	0.00127
Hhip	-0.93	1.85e-06	0.00014
Gm44686	-0.92	2.65e-10	4.48e-08
4930594M22Rik	-0.92	2.64e-05	0.00143
Gm17477	-0.92	3.16e-05	0.00167
Gabrb2	-0.9	2.31e-05	0.00127
Gm28375	-0.89	1.12e-07	1.1e-05
Tgfb2	-0.89	1.27e-06	9.92e-05
Pard3bos1	-0.88	2.18e-10	3.75e-08
D830024N08Rik	-0.88	9.48e-06	0.000599
Gm17106	-0.87	2.06e-09	3.01e-07
Insyn2a	-0.87	3.06e-09	4.39e-07
Olfml3	-0.87	9.41e-09	1.22e-06
Gm46367	-0.87	4.92e-06	0.000334
Sema3c	-0.86	1.4e-11	2.97e-09
Lysmd4	-0.86	7.3e-10	1.17e-07
Fbxl2	-0.86	6.38e-06	0.000423
Ebf3	-0.85	2.14e-20	1.54e-17
Slc24a5	-0.85	5.08e-10	8.33e-08
Crabp2	-0.85	3.47e-07	3.04e-05
Gm48765	-0.85	8.25e-05	0.00371
Adamts17	-0.84	2.14e-07	1.94e-05
Map2	-0.83	1.12e-11	2.44e-09
Igfbp6	-0.83	1.48e-10	2.6e-08
Gm28258	-0.83	7.42e-10	1.18e-07
Gm26827	-0.83	6.52e-06	0.000431
Zfp738	-0.83	1.32e-05	0.0008
Grik1	-0.83	5e-05	0.00243
Smoc2	-0.82	9.36e-13	2.35e-10
Gm15283	-0.82	4.46e-08	4.86e-06
Gca	-0.81	4.4e-06	0.000303
Lrp4	-0.81	4.08e-05	0.00205
Gm5149	-0.81	4.2e-05	0.0021
Epm2aip1	-0.81	8.36e-05	0.00375
Smarca1	-0.8	4.25e-10	7.08e-08
Tspan12	-0.8	1.21e-07	1.17e-05
Gm47271	-0.8	1.68e-07	1.56e-05
1500004A13Rik	-0.79	1.11e-07	1.1e-05
Dpf3	-0.77	5.76e-05	0.00271
Mgst1	-0.76	5.68e-07	4.84e-05
Gm47167	-0.76	4.5e-06	0.000308
Dact1	-0.75	3.86e-08	4.36e-06
Acadm	-0.75	3.61e-05	0.00185
Gm43713	-0.74	1.99e-07	1.82e-05
Cacna1g	-0.74	1.52e-05	0.000891
Rbm4b	-0.73	8.07e-09	1.07e-06
Tmem243	-0.73	2.61e-08	3.05e-06
Gm37240	-0.73	3.28e-08	3.75e-06
Grm3	-0.72	6.82e-06	0.000448
Chsy3	-0.72	1.38e-05	0.00083
Ahnak	-0.72	5.55e-05	0.00264
Gm49267	-0.71	4.49e-13	1.22e-10
Brd9	-0.71	1.35e-06	0.000104
Lrpap1	-0.71	8.98e-06	0.000573
Klhl4	-0.71	2.03e-05	0.00114
B230118H07Rik	-0.71	2.28e-05	0.00126
Luzp2	-0.7	1.1e-11	2.43e-09
Gm35188	-0.69	1.27e-11	2.71e-09
Gm20275	-0.69	2.16e-09	3.14e-07
Islr	-0.69	1.04e-06	8.35e-05
Kcnd2	-0.67	8.98e-52	6.53e-48
5330438D12Rik	-0.67	1.97e-18	1.07e-15
Lrrc4	-0.67	1.43e-09	2.18e-07
Timm44	-0.67	5.35e-05	0.00257
Rad51b	-0.66	6.08e-14	1.95e-11
Ackr3	-0.66	2.69e-07	2.42e-05
Gpcpd1	-0.66	2.14e-06	0.000159
Hjurp	-0.65	4.23e-06	0.000293
Glo1	-0.64	1.09e-05	0.000675
Gm16599	-0.63	1.76e-08	2.17e-06
Parp6	-0.63	8.37e-05	0.00375
Rpgr	-0.63	8.89e-05	0.00396
Gm19710	-0.62	1.18e-05	0.000725
Gm42439	-0.61	5.23e-06	0.000352
6330403K07Rik	-0.61	1.34e-05	0.000809
Hoxaas3	-0.6	5.14e-09	7.23e-07
Gm20631	-0.59	8.77e-08	8.99e-06
Lrig1	-0.59	1.15e-05	0.000711
Dlk1	-0.59	9.46e-05	0.00413
Adgrv1	-0.58	1.51e-08	1.92e-06
Cdh2	-0.57	9.96e-14	3.06e-11
Rnf121	-0.57	2.58e-06	0.000188
Gm49708	-0.56	1.39e-07	1.32e-05
Maged2	-0.55	1.23e-13	3.63e-11
Hoxa9	-0.55	5.92e-09	8.22e-07
Nenf	-0.55	7.99e-06	0.000519
Pcdh15	-0.55	3.04e-05	0.00162
Foxp2	-0.54	1e-18	5.75e-16
Igf2	-0.54	7.24e-14	2.25e-11
Zfp36l1	-0.54	1.09e-12	2.69e-10
Tafa1	-0.54	1.04e-09	1.61e-07
Lgr4	-0.54	3.41e-09	4.85e-07
Firre	-0.54	5.69e-05	0.00268
Npc2	-0.53	2.86e-06	0.000205
Gm48678	-0.53	5.52e-05	0.00263
Ppid	-0.53	6.06e-05	0.00282
Rab11fip2	-0.52	9.88e-07	8.01e-05
Cdk8	-0.51	3.39e-11	6.71e-09
Clk1	-0.51	8.12e-10	1.27e-07
C430049B03Rik	-0.51	9.32e-09	1.22e-06
Drg1	-0.51	1.72e-08	2.15e-06
Parp8	-0.51	1.48e-05	0.000872
Foxd1	-0.5	4.57e-13	1.23e-10
Col11a1	-0.5	3.6e-05	0.00185
Ano4	-0.49	9.48e-08	9.57e-06
Hibadh	-0.49	1.09e-06	8.72e-05
Pdcd4	-0.48	1.9e-11	3.95e-09
Cd63	-0.48	8.48e-11	1.57e-08
Zranb2	-0.48	1.17e-09	1.8e-07
Shisa3	-0.47	2.22e-06	0.000164
Ybx3	-0.47	9.54e-06	0.0006
Dpm1	-0.47	3.31e-05	0.00173
Naa20	-0.47	6.2e-05	0.00287
Cttnbp2	-0.47	6.33e-05	0.00291
Negr1	-0.46	1.73e-10	3.02e-08
5730522E02Rik	-0.46	1.39e-05	0.00083
Sgcd	-0.45	2.1e-05	0.00118
Flnb	-0.45	3.28e-05	0.00172
Mme	-0.45	4.51e-05	0.00224
Pcsk5	-0.44	3.36e-13	9.26e-11
Kdm1a	-0.44	6.68e-07	5.55e-05
Plod2	-0.44	1.03e-05	0.000637
Hoxa10	-0.44	1.61e-05	0.000936
Sema3d	-0.43	8.05e-19	4.75e-16
Camk1d	-0.43	4.86e-11	9.38e-09
Chst11	-0.43	1.87e-06	0.000141
Col26a1	-0.43	4.38e-06	0.000302
Ncoa5	-0.43	6.66e-05	0.00304
Pdgfra	-0.42	1.75e-20	1.36e-17
Prpf4b	-0.42	3.63e-11	7.14e-09
Wsb1	-0.42	2.11e-06	0.000157
Hoxc5	-0.42	3.08e-05	0.00163
H19	-0.42	4.55e-05	0.00225
Calr	-0.41	2.87e-11	5.8e-09
Lgals1	-0.41	1.02e-06	8.21e-05
Sema6a	-0.4	2.11e-08	2.55e-06
Paxbp1	-0.4	5.84e-05	0.00273
S100a11	-0.39	4.04e-05	0.00204
Emp3	-0.39	7.5e-05	0.0034
Mdk	-0.38	5.98e-27	1.09e-23
Adamts9	-0.38	3.33e-13	9.26e-11
Sned1	-0.38	1.79e-05	0.00103
Fgfr2	-0.37	1.63e-08	2.05e-06
Cst3	-0.37	4.69e-05	0.00231
Lama2	-0.37	5.32e-05	0.00256
Rps18	-0.36	1.05e-13	3.14e-11
Lama4	-0.36	1.51e-07	1.43e-05
Unc5c	-0.35	6.71e-14	2.12e-11
Svil	-0.35	4.53e-06	0.000309
Mfap2	-0.34	4.03e-07	3.48e-05
Chd3	-0.33	2.32e-08	2.77e-06
Col1a1	-0.33	2.21e-07	2e-05
Gm42418	-0.32	5.67e-17	2.69e-14
Rsrp1	-0.32	1.3e-06	0.000101
Efna5	-0.31	3.26e-23	3.74e-20
Il1rapl1	-0.31	1.98e-07	1.81e-05
Son	-0.3	4.68e-14	1.56e-11
Hspa5	-0.3	2.29e-05	0.00126
Rpl29	-0.29	4.81e-10	7.94e-08
Ppib	-0.29	1.61e-07	1.51e-05
Serpinh1	-0.28	3.6e-05	0.00185
Sorcs2	-0.27	9.2e-05	0.00405
Cfh	-0.26	2.45e-13	6.94e-11
Rps27	-0.25	3.58e-07	3.12e-05
Sdk1	-0.24	3.1e-15	1.21e-12
Tnrc6c	-0.24	4.19e-05	0.0021
Ntm	-0.23	1.25e-06	9.87e-05
Cdkn1c	-0.23	1.95e-05	0.00111
Nbea	-0.21	8.97e-05	0.00399
Hnrnpa2b1	-0.2	1.94e-08	2.37e-06
H3f3b	-0.19	3.76e-06	0.000263
Aldh1a2	-0.18	3.95e-08	4.43e-06
Tut4	-0.18	3.77e-07	3.28e-05
Fbn2	-0.17	1.16e-07	1.13e-05
Rps26	-0.17	3.85e-05	0.00196
Bnc2	-0.16	1.98e-13	5.69e-11
Rpl37a	-0.16	9.14e-05	0.00403
Mir100hg	-0.15	2.54e-15	1.01e-12
Cped1	-0.12	2.66e-05	0.00144
Malat1	-0.1	5.22e-22	5.17e-19
Zbtb20	0.06	2.54e-06	0.000186
Ldb2	0.06	1.01e-05	0.000626
Etl4	0.06	1.66e-05	0.00096
Pbx1	0.07	1.91e-23	2.31e-20
Meis2	0.07	7.06e-13	1.83e-10
Nfia	0.07	1.38e-05	0.00083
Gpc3	0.09	6.84e-16	2.76e-13
Cdh11	0.09	3.13e-05	0.00165
Slc8a1	0.11	1.43e-17	7.07e-15
Meis1	0.11	8.82e-13	2.24e-10
Alcam	0.12	1.14e-24	1.66e-21
Rora	0.16	2.71e-11	5.53e-09
Setbp1	0.17	4.82e-07	4.14e-05
Magi1	0.17	2.15e-05	0.0012
Ptn	0.19	4.48e-06	0.000307
Rps2	0.2	5.54e-09	7.75e-07
Ror1	0.2	6.34e-09	8.64e-07
Jarid2	0.2	3.12e-06	0.000223
Arl15	0.21	1.27e-05	0.000775
Gnaq	0.22	1.7e-08	2.12e-06
Dennd1a	0.23	2.74e-07	2.44e-05
Ptprg	0.23	9.49e-06	0.000599
Ash1l	0.23	1.44e-05	0.000857
Prickle2	0.23	1.81e-05	0.00103
Dhrs3	0.23	6.45e-05	0.00295
Tenm3	0.24	2.38e-14	8.5e-12
H2afz	0.24	3.1e-10	5.19e-08
Mllt3	0.24	6.13e-07	5.18e-05
Tmtc1	0.25	7.19e-09	9.73e-07
Pawr	0.25	9.13e-05	0.00403
Hbb-bs	0.26	5.07e-22	5.17e-19
Adamtsl1	0.26	5.06e-12	1.16e-09
Lhfp	0.26	7.46e-08	7.82e-06
Fam168a	0.26	5.6e-05	0.00265
Rarb	0.27	9.1e-10	1.42e-07
Gm14582	0.27	3.08e-05	0.00163
Tenm4	0.28	7.74e-11	1.44e-08
Wwp1	0.28	2.42e-09	3.5e-07
Ank3	0.29	1.77e-19	1.1e-16
Ubb	0.29	1.79e-11	3.75e-09
Msi2	0.29	1.36e-10	2.41e-08
Glcci1	0.29	9.37e-05	0.0041
Ankhd1	0.3	3.71e-06	0.000261
Pappa	0.31	1.47e-05	0.000867
Gab2	0.33	1.28e-12	3.13e-10
Pbx3	0.33	5.57e-08	5.98e-06
Faf1	0.33	8.28e-06	0.000533
Mast2	0.33	4.3e-05	0.00215
Pde3a	0.34	2.44e-10	4.16e-08
Zfp609	0.34	1.7e-07	1.57e-05
Atrnl1	0.35	1.37e-27	2.98e-24
Bach2	0.35	1.31e-05	0.000793
Ncoa1	0.35	2.33e-05	0.00127
Maml2	0.36	2.2e-20	1.54e-17
Mcmbp	0.36	5.94e-06	0.000397
Zswim6	0.36	3.47e-05	0.00181
Mcu	0.37	1.05e-08	1.35e-06
Arhgap10	0.37	4.34e-08	4.81e-06
Atp8a1	0.37	5.21e-06	0.000352
Itga9	0.38	9.55e-22	8.67e-19
Nhs	0.38	4.63e-12	1.07e-09
Nkain3	0.39	1.69e-09	2.53e-07
Adk	0.39	3.44e-07	3.03e-05
1700025G04Rik	0.39	2.25e-05	0.00125
Fkbp1a	0.39	6.33e-05	0.00291
Foxp1	0.4	4.22e-08	4.69e-06
Apbb2	0.4	3.08e-06	0.000221
Cyp7b1	0.41	6.02e-06	0.000401
Reln	0.42	1.02e-16	4.46e-14
Vwa8	0.42	4.35e-05	0.00216
Col12a1	0.43	1.38e-07	1.32e-05
Sox5	0.43	1.66e-05	0.00096
Igfbp5	0.45	3.86e-17	1.87e-14
Trim24	0.45	1.06e-16	4.51e-14
Mb21d2	0.46	5.73e-06	0.000384
Lsamp	0.47	3.69e-16	1.52e-13
Arhgap24	0.47	9.4e-11	1.72e-08
Dlc1	0.48	1.13e-08	1.44e-06
Hmga2	0.48	8.78e-08	8.99e-06
Hba-a1	0.49	9.45e-20	6.24e-17
Rbpms	0.49	7.66e-13	1.96e-10
Fli1	0.49	7.84e-08	8.14e-06
Kdm5c	0.49	4.12e-06	0.000286
Sertad2	0.5	2.78e-05	0.00149
Grik4	0.5	5.82e-05	0.00273
Slc2a13	0.51	2.97e-25	4.62e-22
Pgam1	0.51	9.1e-05	0.00403
Galnt17	0.52	4.04e-12	9.47e-10
Fut8	0.54	1.56e-07	1.47e-05
Dock10	0.54	8.27e-06	0.000533
Man2a1	0.54	6.21e-05	0.00288
Peak1	0.55	6.29e-13	1.67e-10
Amot	0.55	8.01e-05	0.00361
Dgkh	0.56	8e-06	0.000519
Bcl2l1	0.56	5.14e-05	0.00249
Plcl1	0.57	1.28e-21	1.11e-18
Iqgap2	0.57	8.9e-08	9.07e-06
Dock4	0.58	1.75e-08	2.17e-06
Map2k2	0.58	2.63e-06	0.000191
Mylk	0.59	6.32e-11	1.2e-08
Khdrbs2	0.59	1.47e-05	0.000867
Gdnf	0.6	1.46e-12	3.53e-10
Klhl29	0.6	3.34e-08	3.8e-06
Fabp4	0.61	8.57e-06	0.00055
Ntsr1	0.61	3.12e-05	0.00165
Ets1	0.61	5.4e-05	0.00259
Crim1	0.62	2.46e-06	0.000181
Fry	0.64	3.19e-12	7.57e-10
9630014M24Rik	0.64	7.99e-05	0.00361
Timp3	0.65	7.26e-06	0.000474
Lbh	0.65	1.55e-05	0.000906
2010009K17Rik	0.66	3.87e-06	0.000271
Tcf21	0.67	1.09e-07	1.09e-05
Fhl2	0.68	1.34e-21	1.12e-18
Pakap.1	0.68	2.79e-07	2.47e-05
Xylt1	0.69	1.83e-08	2.24e-06
Gxylt2	0.69	5.67e-07	4.84e-05
Sh3d19	0.7	2.03e-12	4.86e-10
Ppfibp2	0.7	1.96e-05	0.00111
Gm6213	0.73	1.02e-10	1.85e-08
Pid1	0.74	5.47e-14	1.78e-11
Camk2n1	0.75	5.81e-07	4.93e-05
Penk	0.76	4.38e-08	4.82e-06
Gm32647	0.76	2.78e-06	0.0002
Atxn1	0.78	9.18e-08	9.31e-06
Atp10a	0.8	3.53e-05	0.00183
Ldlrad4	0.84	5.48e-12	1.25e-09
Arhgap26	0.86	2.82e-07	2.49e-05
Msrb3	0.86	2.2e-05	0.00122
Sorcs1	0.87	2.12e-08	2.55e-06
Ablim1	0.87	8.6e-06	0.00055
Telo2	0.9	1.8e-05	0.00103
Med12l	0.9	3.81e-05	0.00194
Dach1	0.9	4.06e-05	0.00205
Ak5	0.91	8.04e-06	0.00052
Slc1a5	0.91	2.25e-05	0.00125
2700038G22Rik	0.91	2.39e-05	0.0013
Eif4e3	0.91	2.64e-05	0.00143
Zdhhc14	0.91	5.88e-05	0.00274
Ccdc3	0.94	1.79e-06	0.000137
Dpp10	0.94	1.1e-05	0.00068
Prkg1	0.95	2.22e-07	2e-05
Fgf2	0.96	9.56e-06	0.0006
Mpp6	0.97	1.4e-23	1.88e-20
Chchd10	0.97	2.85e-05	0.00152
Itga1	0.98	6.4e-07	5.37e-05
Gm10260	1	2.13e-08	2.55e-06
Atp1b1	1	3.4e-05	0.00178
Dlgap1	1.01	1.7e-09	2.53e-07
A830012C17Rik	1.03	2.99e-08	3.45e-06
Celf4	1.05	8.62e-22	8.17e-19
Etv5	1.06	1.61e-06	0.000123
Tmem132d	1.07	4.57e-05	0.00225
Ecm1	1.09	1.36e-17	6.9e-15
Myocd	1.09	1.77e-10	3.06e-08
Ly6a	1.09	2.12e-05	0.00119
Cacnb2	1.1	6.01e-08	6.39e-06
Col4a4	1.14	4.8e-15	1.8e-12
Gucy1b1	1.14	3.48e-05	0.00181
Grm7	1.16	5.24e-10	8.52e-08
Limch1	1.2	3.33e-06	0.000237
Slco1a4	1.25	4.2e-23	4.57e-20
Tbx3	1.25	1.12e-10	1.99e-08
Col25a1	1.35	2e-29	6.22e-26
Inf2	1.35	4.11e-08	4.59e-06
Cadps2	1.37	5.46e-15	2.02e-12
Spry4	1.37	5.64e-05	0.00267
Col4a3	1.41	3.15e-08	3.61e-06
Lmo7	1.41	1.6e-06	0.000122
Etv4	1.44	6.74e-07	5.56e-05
Apbb1ip	1.46	9.61e-05	0.00419
Dgki	1.51	1.13e-07	1.11e-05
Rgs5	1.52	1.41e-05	0.000844
Sorbs2	1.59	1.67e-18	9.36e-16
Xist	1.63	3.74e-68	8.16e-64
Tsix	1.65	4.78e-51	2.61e-47
Fxyd2	1.68	2.47e-16	1.04e-13
Pax2	1.69	7.22e-06	0.000473
Itga8	1.71	1.4e-08	1.79e-06
Ptpru	1.73	6.17e-08	6.53e-06
Ttc36	1.73	5.57e-05	0.00265
Klhl6	1.78	7.23e-05	0.00329
Svopl	1.92	1.52e-09	2.29e-07
Gm50271	1.97	9.07e-05	0.00403
Plscr2	1.98	6.33e-06	0.000421
S100g	2.07	1.48e-09	2.24e-07
Mpped2	2.08	2.53e-31	9.19e-28
Lhx1	2.08	1.48e-05	0.000872
Acta2	2.16	8.01e-20	5.46e-17
Spink1	2.17	4.16e-07	3.59e-05
Chtf18	2.43	6.97e-07	5.73e-05
Pcp4	2.44	6.99e-07	5.73e-05
Dkk1	2.49	1.15e-11	2.49e-09
Aldob	2.5	8.33e-12	1.85e-09
Tnn	2.75	1.3e-05	0.000791
Socs2	3.01	8.59e-09	1.13e-06
9230110F11Rik	3.1	1.18e-06	9.36e-05
Car2	3.19	9.71e-08	9.75e-06
Cyp2d26	3.97	2.67e-06	0.000193
A530016L24Rik	4.05	2.64e-28	6.4e-25
Gm10320	6.51	7.81e-17	3.62e-14
Nphs2	1068.63	1.86e-07	1.71e-05

## Sheet: Cluster 7_Con vs Mut
Gene	Log Fold Change	p-value	padj
Gm49226	-4.39	2.62e-09	4.13e-07
Hbb-y	-4.01	2.1e-09	3.43e-07
Gm14403	-3.76	4.02e-06	0.000246
Gm17114	-3.65	1.95e-05	0.000898
Gm3417	-3.51	4.29e-06	0.000259
G730003C15Rik	-3.5	2.32e-10	4.78e-08
Gm8797	-2.71	1.12e-20	1.71e-17
Gapdhs	-2.66	3.21e-06	0.000208
Dock3	-2.5	1.07e-05	0.000544
Gm26873	-2.41	3.86e-06	0.00024
Eif3j2	-2.32	6.86e-08	7.82e-06
Grip1os2	-2.28	3.05e-07	2.82e-05
Gm48006	-2.08	1.19e-05	0.000597
Gm43305	-2.05	9.69e-10	1.73e-07
Unc5d	-2.05	1.08e-05	0.000548
Gm31727	-1.96	1.81e-06	0.000132
Chl1	-1.87	2.14e-13	9.31e-11
BC048559	-1.86	2.04e-05	0.000914
Crabp1	-1.85	3.18e-14	1.55e-11
Cntnap4	-1.83	2.96e-09	4.52e-07
Hist1h2an	-1.79	5.89e-07	4.97e-05
Snrnp25	-1.79	8.02e-07	6.61e-05
Gzf1	-1.75	5.4e-06	0.000317
Gm48094	-1.72	3.77e-07	3.39e-05
Gm42047	-1.71	3.39e-10	6.53e-08
Prodh	-1.71	1.8e-06	0.000131
Kdm5d	-1.69	2.62e-18	3.12e-15
Gm14325	-1.68	1.01e-10	2.29e-08
Zfp949	-1.67	2.04e-18	2.57e-15
Dynlt1b	-1.66	2.04e-05	0.000914
Gm11536	-1.61	1.52e-08	2.04e-06
Tex15	-1.6	3.82e-07	3.42e-05
4932422M17Rik	-1.55	1.88e-05	0.000876
Angptl3	-1.54	1.09e-06	8.64e-05
4930484I04Rik	-1.49	5.59e-10	1.05e-07
Gm15520	-1.46	2.32e-09	3.67e-07
Gm17545	-1.44	2.72e-05	0.00117
Gm47283	-1.35	7.45e-74	1.6e-69
Rpgrip1	-1.35	2e-10	4.16e-08
Hhip	-1.34	1.79e-08	2.35e-06
Arf6	-1.33	2.39e-05	0.00105
Plxna1	-1.31	6.09e-06	0.000347
Gm47207	-1.29	2.3e-07	2.27e-05
Gm4876	-1.29	4.31e-06	0.000259
Slit3	-1.28	5.29e-08	6.12e-06
Gm14091	-1.27	2.48e-12	8.57e-10
Gm15563	-1.27	8.84e-09	1.23e-06
Mgst1	-1.26	2.21e-13	9.31e-11
Nnat	-1.25	4.79e-24	1.47e-20
Olfml3	-1.25	8.07e-17	6.41e-14
2810432F15Rik	-1.25	7.03e-06	0.000392
Crabp2	-1.24	2e-10	4.16e-08
Gm11417	-1.24	1.96e-05	0.000898
Gm39090	-1.22	1.05e-06	8.34e-05
Ncam2	-1.2	1.98e-22	3.85e-19
Dpf3	-1.18	4.02e-06	0.000246
Galnt13	-1.17	4.46e-18	5.02e-15
Gm43376	-1.17	9.94e-06	0.000518
Kcns3	-1.14	1.85e-05	0.000865
Atpsckmt	-1.1	3.46e-06	0.000217
Mir133a-1hg	-1.1	1.48e-05	0.000716
Gm44686	-1.09	2.18e-14	1.11e-11
Ccser1	-1.09	1.46e-07	1.52e-05
Gm14410	-1.09	3.23e-06	0.000208
Twist2	-1.08	2.99e-07	2.79e-05
Tmem134	-1.08	8.09e-06	0.000442
4930594M22Rik	-1.08	8.49e-06	0.000461
Ddx3y	-1.07	1.83e-11	5.08e-09
Gm50013	-1.07	2.38e-07	2.32e-05
2700033N17Rik	-1.07	8.79e-07	7.11e-05
Igfbp6	-1.06	5.61e-09	8.17e-07
Arrdc3	-1.05	2.13e-09	3.43e-07
A730049H05Rik	-1.05	4.41e-08	5.3e-06
Efna4	-1.05	8.89e-07	7.16e-05
Ccdc106	-1.05	1.16e-06	9.02e-05
Uty	-1.02	1.6e-21	2.86e-18
Ccdc34os	-1.01	1.72e-06	0.000126
Ptgfr	-1.01	2.62e-05	0.00113
Zfp738	-1	1.46e-07	1.52e-05
Gm49708	-0.99	7.98e-16	5.52e-13
Gm4425	-0.99	4.26e-07	3.71e-05
Gm16036	-0.99	1.88e-06	0.000136
Gm43948	-0.97	1.59e-06	0.000118
Zc3h6	-0.97	4.14e-06	0.000253
AC149090.1	-0.94	1.4e-14	7.33e-12
Slc16a4	-0.94	1.07e-12	4.04e-10
Gm46367	-0.94	1.51e-05	0.000729
Zfp36l2	-0.94	1.66e-05	0.000785
Glo1	-0.93	4.57e-11	1.14e-08
Map3k20	-0.92	1.22e-07	1.3e-05
Hspa13	-0.92	1.1e-05	0.000556
Tmem230	-0.91	2.06e-05	0.000921
Foxc1	-0.9	5.42e-08	6.25e-06
Prkrip1	-0.9	2.21e-05	0.000979
Gm26827	-0.89	4.48e-08	5.36e-06
Wdr6	-0.89	1.67e-05	0.000787
Gm15283	-0.87	8.55e-11	2.01e-08
Setd4	-0.87	8.72e-07	7.07e-05
1500004A13Rik	-0.84	3.23e-09	4.87e-07
1700109K24Rik	-0.84	4.67e-08	5.56e-06
Hist1h2ab	-0.84	2.72e-06	0.000184
Gt(ROSA)26Sor	-0.84	1.55e-05	0.000741
Gm20275	-0.83	1.13e-14	6.04e-12
Gm16152	-0.81	4.03e-07	3.56e-05
Cep97	-0.81	1.98e-05	0.000899
Tmem9	-0.8	1.97e-07	1.97e-05
Ice1	-0.8	7.16e-07	5.95e-05
Ecm2	-0.79	8.63e-06	0.000465
Brd9	-0.78	1.27e-10	2.84e-08
Gm47271	-0.78	1.16e-07	1.25e-05
Gm16093	-0.78	2.88e-06	0.00019
Mycbp	-0.78	6.08e-06	0.000347
5430416N02Rik	-0.78	8.68e-06	0.000466
Gm17106	-0.76	1.91e-08	2.48e-06
Gm11149	-0.76	2.68e-06	0.000183
Plxnb2	-0.76	2.51e-05	0.00109
Dact1	-0.75	1.01e-08	1.4e-06
Gm43713	-0.75	1.63e-08	2.16e-06
Gm48678	-0.75	5.22e-08	6.08e-06
Zfp62	-0.75	1.83e-07	1.84e-05
Xpa	-0.75	9.99e-06	0.000518
Cd164	-0.74	2.03e-06	0.000146
Gm26749	-0.73	1.66e-07	1.68e-05
Gm28198	-0.73	4.1e-07	3.61e-05
Lysmd4	-0.72	5.86e-09	8.47e-07
Fam76b	-0.72	1.45e-08	1.97e-06
Hist1h4d	-0.72	1.32e-06	0.000101
Gm19710	-0.72	2.11e-06	0.00015
Ing1	-0.72	1.32e-05	0.000647
Klhl4	-0.72	1.59e-05	0.000757
Runx1t1	-0.72	2.11e-05	0.000937
Igf2	-0.71	4.48e-20	6.4e-17
Gca	-0.71	6.94e-06	0.000389
Zfp422	-0.71	2e-05	0.000899
D830024N08Rik	-0.7	1.1e-05	0.000554
Hist1h2ap	-0.69	1.48e-09	2.5e-07
Cdc42ep3	-0.69	4.92e-08	5.83e-06
Hist1h1b	-0.68	1.44e-09	2.45e-07
Gm47167	-0.68	2.96e-06	0.000194
Tmem147	-0.68	8.82e-06	0.00047
Cxcl12	-0.67	2.83e-15	1.79e-12
Nova1	-0.67	2.45e-13	9.73e-11
Vstm2b	-0.67	1.55e-07	1.59e-05
Tmem14c	-0.67	2.77e-07	2.61e-05
Cnih4	-0.67	3.91e-06	0.000242
Map2	-0.66	3.04e-10	5.98e-08
Esco2	-0.66	8.37e-08	9.34e-06
Islr	-0.66	2.28e-06	0.000158
Plch1	-0.66	3.43e-06	0.000217
Pold3	-0.66	8.9e-06	0.000471
Sned1	-0.65	7.07e-10	1.3e-07
Nenf	-0.65	7.7e-08	8.68e-06
Rbmxl1	-0.65	1.18e-07	1.26e-05
Lsm5	-0.65	1.45e-06	0.000109
Pard3bos1	-0.65	2.73e-06	0.000184
Sema3c	-0.65	3.34e-06	0.000211
Snrpb2	-0.65	1.95e-05	0.000898
Xpo5	-0.65	2.02e-05	0.000907
Col26a1	-0.64	1.19e-10	2.69e-08
Kcnd2	-0.63	1.19e-22	2.55e-19
Foxd1	-0.63	2.49e-17	2.32e-14
Ogn	-0.63	1.23e-05	0.000614
Caml	-0.63	1.26e-05	0.000624
Plekho1	-0.63	1.79e-05	0.000838
Timeless	-0.63	1.94e-05	0.000898
Zranb2	-0.62	6.96e-17	5.74e-14
Cdh2	-0.62	2.94e-15	1.8e-12
Exosc7	-0.62	2.07e-06	0.000148
4930517O19Rik	-0.62	4.86e-06	0.000287
Zfp36l1	-0.61	6.39e-14	3.04e-11
Rbm4b	-0.61	1.65e-07	1.68e-05
Hist1h1e	-0.61	8.51e-07	6.99e-05
Mid1	-0.61	1.26e-06	9.68e-05
Selenot	-0.61	4.57e-06	0.000273
Foxp2	-0.6	3.84e-11	9.69e-09
Thsd7a	-0.6	2.23e-09	3.57e-07
2025-03-05	-0.6	2.39e-06	0.000164
Cpxm1	-0.6	8.84e-06	0.00047
Polr2m	-0.59	6.41e-09	9.1e-07
Wdhd1	-0.58	6.89e-07	5.75e-05
Tuba1b	-0.57	3.19e-15	1.9e-12
Wsb1	-0.57	2.08e-12	7.29e-10
Maged2	-0.57	1.92e-11	5.26e-09
Gm20631	-0.57	3.37e-07	3.09e-05
Ebf3	-0.57	1.02e-06	8.11e-05
Insyn2a	-0.57	5.44e-06	0.000318
Ext2	-0.57	8.56e-06	0.000463
Rpn1	-0.57	1.06e-05	0.000542
Gm15614	-0.57	2.25e-05	0.000993
Cd63	-0.56	2.6e-12	8.86e-10
Slc24a5	-0.56	4.19e-07	3.68e-05
Eif2s3y	-0.56	9.75e-07	7.79e-05
Zup1	-0.56	1.61e-05	0.000766
Ackr3	-0.55	2.53e-05	0.0011
P4hb	-0.54	2.61e-07	2.48e-05
Srpr	-0.54	2.23e-06	0.000155
Gm35188	-0.53	4.97e-08	5.85e-06
Orc4	-0.53	9.41e-08	1.03e-05
Phf6	-0.53	1.23e-07	1.3e-05
Hibadh	-0.53	2.58e-07	2.47e-05
Sall1	-0.53	3.85e-07	3.43e-05
Hgf	-0.53	5.51e-06	0.000321
Klhl7	-0.53	6.39e-06	0.000361
Pgrmc1	-0.53	1.02e-05	0.000527
Rpl29	-0.52	1.04e-20	1.71e-17
Rbm8a	-0.52	1.59e-06	0.000118
Hnrnpa1	-0.51	1.58e-15	1.06e-12
Cmss1	-0.51	1.14e-12	4.23e-10
Kdm1a	-0.51	2.4e-10	4.9e-08
Ptcd3	-0.51	6.93e-06	0.000389
Ncor2	-0.51	1.15e-05	0.000579
Camk1d	-0.49	1.07e-11	3.2e-09
Sema3d	-0.49	1.39e-11	3.97e-09
Hoxaas3	-0.49	2.15e-06	0.000152
Eif3e	-0.49	3.01e-06	0.000197
Dnmt1	-0.49	1.49e-05	0.000718
Hjurp	-0.48	7.13e-24	1.91e-20
Gmps	-0.48	4.31e-07	3.74e-05
Gm49267	-0.48	2.84e-06	0.000189
H19	-0.48	4.77e-06	0.000283
Fth1	-0.48	1.09e-05	0.000552
Col11a1	-0.48	1.98e-05	0.000899
Mdk	-0.47	1.72e-32	1.23e-28
Gm12353	-0.47	2.63e-07	2.5e-05
Dnm1l	-0.47	1.7e-06	0.000125
Pdcd4	-0.47	2.04e-06	0.000147
Otud4	-0.47	1.64e-05	0.000775
Spin1	-0.47	1.98e-05	0.000899
Ano4	-0.46	1.03e-07	1.12e-05
Cct6a	-0.46	7.41e-06	0.00041
Ndufv2	-0.46	8.7e-06	0.000466
Pcna	-0.46	2.57e-05	0.00111
Prpf4b	-0.45	2.58e-16	1.97e-13
5330438D12Rik	-0.45	7.46e-11	1.79e-08
Ccdc34	-0.45	2.2e-08	2.76e-06
Lgals1	-0.45	4.3e-08	5.24e-06
Morf4l2	-0.45	3.57e-07	3.25e-05
Nrep	-0.45	2.87e-06	0.00019
Dnajc10	-0.45	1.74e-05	0.000817
Agps	-0.44	2.35e-07	2.31e-05
Gm16599	-0.44	1.42e-06	0.000107
Eya4	-0.44	5.7e-06	0.00033
Fzd2	-0.44	8.81e-06	0.00047
Cnpy2	-0.44	1.07e-05	0.000543
Bard1	-0.44	2.58e-05	0.00111
Gm42418	-0.43	1.27e-17	1.29e-14
Srsf6	-0.43	7.4e-07	6.12e-05
Hist1h2ae	-0.43	2.88e-06	0.00019
Hba-a2	-0.43	1.04e-05	0.000535
Ubc	-0.43	2.53e-05	0.0011
Rps27	-0.42	3.23e-12	1.06e-09
Ncl	-0.42	5.55e-10	1.05e-07
Rpl22l1	-0.42	2.12e-09	3.43e-07
Clk4	-0.42	2.07e-05	0.000922
Pdia6	-0.41	3.91e-08	4.81e-06
Hmgn2	-0.41	1.62e-07	1.65e-05
Csrnp3	-0.41	8.69e-07	7.07e-05
Smc1a	-0.41	8.91e-06	0.000471
Psmb1	-0.41	1.32e-05	0.000647
Ppib	-0.4	5.49e-11	1.35e-08
Ccnd2	-0.4	8.92e-08	9.84e-06
H2afx	-0.4	1.69e-06	0.000125
5730522E02Rik	-0.4	4.28e-06	0.000259
Zfp326	-0.4	5.54e-06	0.000322
Dync1i2	-0.4	1.24e-05	0.000616
Smarce1	-0.4	1.57e-05	0.000752
Ndufa13	-0.4	2.28e-05	0.001
Psip1	-0.39	9.22e-10	1.66e-07
Dad1	-0.39	2.22e-06	0.000155
Tspan3	-0.38	5.89e-07	4.97e-05
Bnc2	-0.37	2.07e-19	2.77e-16
Sema6a	-0.37	1.11e-06	8.78e-05
Ptch1	-0.37	3.76e-06	0.000235
Rps18	-0.36	3.64e-12	1.16e-09
Calr	-0.36	5.31e-09	7.79e-07
Adamts9	-0.36	1.87e-08	2.45e-06
Sub1	-0.36	6.41e-07	5.39e-05
Cdk8	-0.36	5.17e-06	0.000304
Rfc1	-0.36	2.53e-05	0.0011
Rps14	-0.35	2.26e-13	9.31e-11
Srsf10	-0.35	1.08e-11	3.2e-09
Fat3	-0.35	4.87e-07	4.19e-05
Hoxa9	-0.35	2e-05	0.000899
Rps9	-0.34	6.87e-13	2.63e-10
Tubb5	-0.34	6.06e-09	8.65e-07
Col1a1	-0.34	2.19e-06	0.000154
Hspa5	-0.34	2.32e-06	0.00016
Pde7a	-0.34	2.72e-06	0.000184
Ifitm2	-0.34	5.01e-06	0.000296
Rpl10	-0.33	1.96e-09	3.25e-07
Ssb	-0.33	1.99e-05	0.000899
Pdgfra	-0.32	1.72e-10	3.68e-08
Rpl17	-0.32	2.83e-10	5.62e-08
Rps19	-0.32	2.02e-09	3.33e-07
Tpt1	-0.31	1.09e-11	3.2e-09
Mki67	-0.31	2.65e-10	5.35e-08
Rpl13a	-0.31	2.88e-09	4.45e-07
Rack1	-0.31	4.19e-08	5.12e-06
Eef1b2	-0.31	1.58e-06	0.000118
Pcsk5	-0.3	4.43e-06	0.000266
Eef1g	-0.3	1.79e-05	0.000837
Rplp1	-0.29	1.04e-09	1.84e-07
Nasp	-0.29	1.14e-06	8.93e-05
Hnrnpc	-0.29	4.31e-06	0.000259
Fip1l1	-0.29	4.72e-06	0.000282
Hnrnpu	-0.28	2.1e-07	2.09e-05
Cdkn1c	-0.28	8.69e-07	7.07e-05
Rpl5	-0.28	1.86e-06	0.000135
Myef2	-0.28	2.83e-06	0.000189
Rpl23a	-0.28	6.39e-06	0.000361
Fgfr2	-0.28	1.67e-05	0.000786
Son	-0.27	3.13e-11	8.17e-09
Srsf3	-0.27	3.66e-07	3.32e-05
Rpl12	-0.27	1.15e-06	9e-05
Set	-0.27	2.56e-05	0.00111
Rps20	-0.26	2.3e-11	6.15e-09
Rplp0	-0.26	5.09e-08	5.96e-06
Rpl27	-0.26	3.81e-06	0.000237
Tsc22d1	-0.26	5.82e-06	0.000336
Hspa8	-0.26	6.11e-06	0.000347
Srsf2	-0.26	9.71e-06	0.000507
Cadm1	-0.25	7.51e-08	8.52e-06
Rps29	-0.25	8.6e-08	9.54e-06
Rpl10a	-0.25	3.11e-07	2.86e-05
Rps13	-0.25	1.4e-06	0.000106
Ntn1	-0.25	2.19e-06	0.000154
Rpl3	-0.25	2.7e-06	0.000184
Rps23	-0.25	7.58e-06	0.000416
Tra2b	-0.25	1e-05	0.00052
Aldh1a2	-0.24	7.69e-14	3.5e-11
Rps7	-0.24	8.41e-10	1.54e-07
Rps15a	-0.24	1.23e-09	2.13e-07
Rps5	-0.24	4.43e-07	3.83e-05
Rpl34	-0.24	1.19e-06	9.2e-05
Hmgb2	-0.24	1.26e-06	9.68e-05
Rps3	-0.24	1.4e-06	0.000106
Rpl18a	-0.24	3.25e-06	0.000208
Rpl13	-0.23	8.88e-11	2.07e-08
Npm1	-0.23	1.44e-07	1.51e-05
Rpl37a	-0.23	2.17e-06	0.000153
Strbp	-0.23	6.81e-06	0.000384
Rpl35a	-0.23	7.02e-06	0.000392
Hnrnph1	-0.23	1.23e-05	0.000614
Hmgb1	-0.22	1.26e-09	2.16e-07
Rps26	-0.22	1.29e-07	1.36e-05
Rpl8	-0.22	2.89e-06	0.00019
H3f3b	-0.21	1.26e-11	3.66e-09
Rps3a1	-0.21	4.36e-08	5.28e-06
Srek1	-0.21	3.28e-06	0.000208
Rps10	-0.2	2.56e-06	0.000175
Rpl18	-0.19	4.01e-06	0.000246
Ntm	-0.19	1.3e-05	0.000638
Tut4	-0.18	2.36e-07	2.31e-05
Rad51b	-0.18	6.07e-06	0.000347
Rpl15	-0.18	1.94e-05	0.000898
Rpl11	-0.18	2.28e-05	0.001
Robo2	-0.17	9.3e-11	2.14e-08
Adgrl2	-0.17	3.01e-07	2.79e-05
Efna5	-0.17	5.39e-07	4.58e-05
Ppia	-0.17	6.61e-07	5.53e-05
Hsp90ab1	-0.17	9.04e-07	7.25e-05
Hnrnpa2b1	-0.16	1.09e-09	1.9e-07
Sdk1	-0.16	1.5e-08	2.02e-06
Mir100hg	-0.16	2.48e-07	2.38e-05
Klhdc10	-0.16	9.14e-06	0.000482
Luc7l2	-0.15	7.87e-06	0.000431
Ghr	-0.14	2.17e-08	2.75e-06
Eef1a1	-0.13	3.25e-06	0.000208
Rps8	-0.12	8.56e-06	0.000463
Fign	-0.12	1.15e-05	0.000579
Malat1	-0.05	4.22e-07	3.69e-05
Pbx1	0.05	6.6e-14	3.07e-11
Gpc3	0.06	1.71e-10	3.68e-08
Rbms3	0.07	9.39e-06	0.000494
Meis2	0.08	2.43e-14	1.21e-11
Meis1	0.09	5.69e-11	1.39e-08
Alcam	0.12	2.4e-13	9.72e-11
Kansl1	0.12	7.29e-06	0.000404
Tenm3	0.13	1.84e-13	8.22e-11
Setbp1	0.13	3.09e-06	0.000201
Ror1	0.13	3.8e-06	0.000237
Zbtb20	0.14	3.09e-09	4.69e-07
Itga9	0.14	3.31e-09	4.97e-07
Ptprg	0.14	4.77e-06	0.000283
St6galnac3	0.14	1.27e-05	0.000629
Rora	0.15	1.5e-12	5.37e-10
Ebf1	0.16	6.89e-09	9.72e-07
Maml2	0.16	3.25e-06	0.000208
Hbb-bs	0.17	3.58e-10	6.84e-08
Cacna2d1	0.17	7.49e-06	0.000414
Akap13	0.17	1.38e-05	0.000667
Msi2	0.19	5.09e-07	4.36e-05
Nkain3	0.19	1.35e-05	0.000657
Fmnl2	0.2	2.2e-08	2.76e-06
Pbx3	0.22	1.5e-12	5.37e-10
Lpp	0.22	7.55e-06	0.000416
Gab2	0.23	1.12e-09	1.95e-07
Prickle2	0.23	1.18e-08	1.62e-06
Robo1	0.24	5.45e-08	6.25e-06
Trim24	0.24	3.84e-07	3.43e-05
Pawr	0.24	2e-05	0.000899
Nhs	0.25	2.69e-08	3.35e-06
Ccar1	0.25	1.3e-05	0.00064
Prkca	0.25	1.9e-05	0.000883
Ank3	0.26	1.92e-17	1.87e-14
Piezo2	0.26	3.81e-11	9.69e-09
Pde3a	0.26	8.45e-09	1.18e-06
Hba-a1	0.26	2.79e-06	0.000187
Rarb	0.28	1.77e-10	3.76e-08
Arl15	0.3	2.29e-15	1.49e-12
Lsamp	0.3	2.72e-12	9.11e-10
Mcc	0.31	1.96e-05	0.000898
Pde4d	0.32	7.21e-15	3.96e-12
Bicc1	0.32	1.38e-06	0.000105
Atrnl1	0.33	2.51e-28	1.08e-24
Tenm4	0.33	2.74e-24	9.78e-21
Zfp609	0.33	1.21e-08	1.65e-06
Arhgap10	0.33	1.52e-07	1.57e-05
Cdk14	0.33	7.1e-06	0.000395
Bach2	0.33	1.6e-05	0.000762
Sh3rf1	0.34	2.2e-06	0.000154
Gbf1	0.35	2.49e-05	0.00109
Dock10	0.36	1.06e-05	0.000543
Rin2	0.39	2.08e-06	0.000149
Apbb2	0.4	5.92e-06	0.00034
2610037D02Rik	0.4	2.41e-05	0.00106
Zswim6	0.41	3.68e-07	3.32e-05
Slc2a13	0.42	6.82e-18	7.3e-15
Mpp6	0.42	4.7e-09	6.95e-07
Fhl2	0.43	2.67e-11	7.07e-09
Fli1	0.43	8.94e-10	1.62e-07
Galnt17	0.45	2.14e-08	2.72e-06
Plcl1	0.46	3.42e-13	1.33e-10
Phc2	0.47	2.82e-06	0.000189
Sox5	0.48	2.15e-11	5.84e-09
Foxp1	0.48	2.14e-08	2.72e-06
Ppp1r9a	0.48	3.93e-06	0.000243
Dlc1	0.5	5.1e-17	4.37e-14
Colec12	0.5	2.46e-07	2.38e-05
Rbpms	0.51	8e-16	5.52e-13
Kdm5c	0.51	5.85e-06	0.000337
Sorcs1	0.51	9.54e-06	0.000501
Iqgap2	0.52	8.37e-11	1.99e-08
Aox3	0.52	1.29e-06	9.93e-05
B3galt1	0.52	2.33e-06	0.00016
Peak1	0.56	3.85e-15	2.23e-12
Igfbp5	0.57	3.28e-11	8.46e-09
Mylk	0.58	2.9e-07	2.72e-05
Fry	0.58	1.35e-05	0.000659
Gm32647	0.6	1.95e-05	0.000898
Pakap.1	0.61	3.45e-06	0.000217
Plcb1	0.62	2.47e-07	2.38e-05
Sh3d19	0.63	5.89e-09	8.47e-07
Zeb2	0.67	1.03e-07	1.12e-05
Pid1	0.7	5.08e-16	3.75e-13
Camk2n1	0.72	8.39e-06	0.000457
Arhgap24	0.73	1.01e-22	2.4e-19
Tbc1d4	0.73	1.56e-07	1.6e-05
Tcf21	0.83	6.08e-15	3.43e-12
Fabp4	0.83	4.39e-09	6.53e-07
Gm10260	0.83	5.46e-06	0.000318
Ecm1	0.84	1.66e-11	4.68e-09
Gucy1a1	0.86	1.36e-05	0.000662
Celf4	0.89	5.7e-12	1.74e-09
Tbx3	0.92	4.26e-06	0.000259
Cadps2	0.93	1.74e-09	2.92e-07
Gucy1b1	0.93	2.95e-07	2.76e-05
Arhgap26	0.96	2e-08	2.58e-06
Col25a1	0.98	4.51e-17	4.02e-14
Slco1a4	1.03	2.23e-13	9.31e-11
Atxn1	1.04	2.68e-09	4.19e-07
Dlgap1	1.05	1.36e-10	3e-08
Sorbs2	1.06	1.71e-10	3.68e-08
Itga8	1.08	8.64e-06	0.000465
Prkg1	1.11	5.64e-10	1.05e-07
Gata6	1.21	2.12e-07	2.1e-05
Fxyd2	1.21	1.48e-06	0.000111
Grm7	1.24	5.66e-12	1.74e-09
Trim62	1.28	1.29e-05	0.000638
Galntl6	1.3	5.15e-07	4.39e-05
Mpped2	1.36	2.89e-09	4.45e-07
Tsix	1.37	3.36e-30	1.8e-26
Inf2	1.38	3.43e-08	4.24e-06
Xist	1.41	2.15e-33	2.31e-29
Dkk1	1.59	5.66e-12	1.74e-09
Acta2	1.69	1.57e-08	2.09e-06
Mt1	1.71	3.28e-06	0.000208
S100g	1.76	9.67e-06	0.000507
Dgki	1.77	2.77e-10	5.55e-08
Jmjd7	1.8	1.05e-05	0.000537
Socs2	1.83	1.54e-05	0.000739
Svopl	1.89	7.8e-08	8.74e-06
Tagln	1.97	2.79e-05	0.00119
Spink1	2.07	1.97e-05	0.000899
Svep1	2.23	3.32e-10	6.46e-08
Aldob	2.26	9.56e-08	1.04e-05
Impg2	2.83	2.12e-05	0.000942
Pax8	2.99	9.97e-06	0.000518
Gm10320	3.17	3.1e-06	0.000201
A530016L24Rik	4.25	3.25e-12	1.06e-09
